# Supplementary material for: Strong restructuration of skin microbiota during captivity challenges ex-situ conservation of amphibians
Source: Front Microbiol. 2023 Feb 20;14:1111018. doi: 10.3389/fmicb.2023.1111018 (PMC9986596; doi:10.3389/fmicb.2023.1111018)
Supplement: Supplementary file 2 [file Table_1.XLSX]

## Sheet: Table S1
Supplementary Table 1. Significant log2 fold difference in abundance of bacterial phylotypes in the skin microbiota of wild newts.
Phylum	Order	Family	Genus	Bd-inhibition	Log2 fold change	SE	p-value
Proteobacteria	Burkholderiales	Comamonadaceae		+	10.04	1.23	< 0.001
Proteobacteria	Burkholderiales	Comamonadaceae	Rhodoferax		9.7	1.58	< 0.001
Bacteroidota	Bacteroidales				5.78	1.33	0.031
Each line describes a phylotype differentially abundant in the microbiota of wild palmate newts compared to wild alpine newts. Bd-inhibitory taxa are indicated by a "+" symbol (Bd-inhibition). The direction of the change in abundance is provided with its amplitude (Log2 fold change) and its standard error (SE). Blank spaces indicate unknown phylogenetic attribution according to SILVA.

## Sheet: Table S2
Supplementary Table 2. Significant log2 fold changes in abundance of bacterial phylotypes in the skin microbiota of alpine newts over a short-term transfer from the wild to captivity.
Phylum	Order	Family	Genus	Bd-inhibition	Variation specificity	Log2 fold change	SE	p-value
Actinobacteriota	Corynebacteriales	Mycobacteriaceae	Mycobacterium		unique	6.36	2.37	0.013
Actinobacteriota	Corynebacteriales	Mycobacteriaceae	Mycobacterium		unique	-6.72	2.16	0.004
Actinobacteriota	Gaiellales	Gaiellaceae	Gaiella		unique	-5.3	2.13	0.02
Actinobacteriota	Micrococcales	Intrasporangiaceae			unique	-5.28	2.45	0.04
Actinobacteriota	Micrococcales	Microbacteriaceae			unique	-5.94	2.3	0.017
Actinobacteriota	Micrococcales	Micrococcaceae	Pseudarthrobacter		unique	-5.2	2.17	0.025
Actinobacteriota	Propionibacteriales	Nocardioidaceae	Nocardioides		unique	8.38	1.37	< 0.001
Actinobacteriota	Pseudonocardiales	Pseudonocardiaceae	Pseudonocardia		unique	5.16	2.2	0.027
Bacteroidota	Chitinophagales	Chitinophagaceae	Ferruginibacter		unique	-5.99	2.15	0.01
Bacteroidota	Chitinophagales	Chitinophagaceae	Sediminibacterium		unique	-4.78	1.21	< 0.001
Bacteroidota	Chitinophagales	Chitinophagaceae	Terrimonas		unique	3.62	1.35	0.013
Bacteroidota	Chitinophagales	Saprospiraceae			unique	-5.3	1.71	0.005
Bacteroidota	Chitinophagales	Saprospiraceae			unique	-5.31	2.11	0.019
Bacteroidota	Flavobacteriales	Flavobacteriaceae	Flavobacterium		unique	6.44	1.73	< 0.001
Bacteroidota	Flavobacteriales	Flavobacteriaceae	Flavobacterium		unique	5.69	2.71	0.045
Bacteroidota	Kapabacteriales	Kapabacteriales	Kapabacteriales		unique	5.39	2.14	0.019
Cyanobacteria					unique	-5.32	2.44	0.038
Myxococcota	Blfdi19				unique	4.84	1.73	0.01
Planctomycetota	OM190				unique	8.16	1.58	< 0.001
Proteobacteria	Acetobacterales	Acetobacteraceae			unique	-5.61	2.67	0.045
Proteobacteria	Azospirillales	Azospirillaceae	Niveispirillum		unique	-6.38	1.78	0.001
Proteobacteria	Burkholderiales	Alcaligenaceae			unique	-5.72	2.28	0.019
Proteobacteria	Burkholderiales	Chromobacteriaceae	Vogesella		unique	-8.04	1.08	< 0.001
Proteobacteria	Burkholderiales	Comamonadaceae	Hydrogenophaga		unique	7.85	1.64	< 0.001
Proteobacteria	Burkholderiales	Comamonadaceae	Hydrogenophaga		unique	-6.56	2.01	0.003
Proteobacteria	Burkholderiales	Comamonadaceae	Variovorax		unique	25.66	2.16	< 0.001
Proteobacteria	Burkholderiales	Comamonadaceae			unique	6.63	2.21	0.006
Proteobacteria	Burkholderiales	Comamonadaceae			unique	-5.44	2.27	0.024
Proteobacteria	Burkholderiales	Comamonadaceae			unique	-5.94	2.48	0.025
Proteobacteria	Burkholderiales	Methylophilaceae	Methylotenera		unique	2.06	0.72	0.008
Proteobacteria	Burkholderiales	Methylophilaceae			unique	6.29	2.53	0.02
Proteobacteria	Burkholderiales	Oxalobacteraceae	Duganella		unique	-5.64	2.47	0.031
Proteobacteria	Burkholderiales	Oxalobacteraceae	Massilia		unique	-5.45	2.12	0.017
Proteobacteria	Burkholderiales				unique	-5.4	2.28	0.026
Proteobacteria	Burkholderiales				unique	-6.58	2.18	0.005
Proteobacteria	Caulobacterales	Caulobacteraceae	Caulobacter		unique	4.36	1.86	0.028
Proteobacteria	Caulobacterales	Caulobacteraceae	Caulobacter		unique	-4.23	1.74	0.023
Proteobacteria	Defluviicoccales	Defluviicoccaceae	Defluviicoccus		unique	-6.1	2.51	0.023
Proteobacteria	Defluviicoccales	Defluviicoccaceae	Defluviicoccus		unique	-6.49	2.72	0.025
Proteobacteria	Gammaproteobacteria				unique	-6.65	1.92	0.002
Proteobacteria	Methylococcales	Methylomonadaceae	Crenothrix		unique	-5.5	2.45	0.034
Proteobacteria	Oceanospirillales	Halomonadaceae	Halomonas		unique	-2.84	1.29	0.036
Proteobacteria	Pseudomonadales	Pseudomonadaceae	Pseudomonas		unique	5.63	1.71	0.003
Proteobacteria	Rhizobiales	Beijerinckiaceae			unique	-5.36	2.46	0.038
Proteobacteria	Rhizobiales	Beijerinckiaceae			unique	-6.02	2.49	0.023
Proteobacteria	Rhizobiales	Hyphomicrobiaceae	Hyphomicrobium		unique	24.46	2.17	< 0.001
Proteobacteria	Rhizobiales	Xanthobacteraceae			unique	5.55	2.69	0.048
Proteobacteria	Rhodobacterales	Rhodobacteraceae	Rhodobacter		unique	2.97	1.28	0.028
Proteobacteria	Rickettsiales	Rickettsiaceae			unique	6.14	2.05	0.006
Proteobacteria	Salinisphaerales	Solimonadaceae	Hydrocarboniphaga		unique	8.37	2.22	< 0.001
Proteobacteria	Salinisphaerales	Solimonadaceae			unique	25.15	2.12	< 0.001
Proteobacteria	Sphingomonadales	Sphingomonadaceae	Sphingomonas		unique	5.78	2.17	0.014
Proteobacteria	Steroidobacterales	Steroidobacteraceae			unique	-5.66	2.13	0.014
Proteobacteria	Xanthomonadales	Xanthomonadaceae	Luteimonas		unique	-6.03	2.32	0.016
Proteobacteria					unique	-6.74	2.37	0.008
Verrucomicrobiota	Chthoniobacterales	Terrimicrobiaceae			unique	-5.73	1.85	0.005
Verrucomicrobiota					unique	-5.45	2.64	0.048
Actinobacteriota	Corynebacteriales	Mycobacteriaceae	Mycobacterium		common	-7.37	2.06	0.001
Actinobacteriota	Frankiales	Sporichthyaceae	Sporichthyaceae		common	-6.23	1.4	< 0.001
Actinobacteriota	Frankiales	Sporichthyaceae			common	-5.26	2.45	0.041
Actinobacteriota	Frankiales	Sporichthyaceae			common	-5.79	1.57	< 0.001
Actinobacteriota	Frankiales	Sporichthyaceae			common	-7.04	1.19	< 0.001
Actinobacteriota	Frankiales	Sporichthyaceae			common	-7.29	1.29	< 0.001
Actinobacteriota	Frankiales				common	9.17	1.82	< 0.001
Actinobacteriota	Micrococcales	Microbacteriaceae	Aurantimicrobium	+	common	-6.37	2	0.004
Actinobacteriota	Micrococcales	Microbacteriaceae	Candidatus	+	common	-9.28	0.99	< 0.001
Actinobacteriota	Micrococcales	Microbacteriaceae		+	common	-4.18	1.63	0.017
Actinobacteriota	OPB41				common	-5.52	2.47	0.034
Actinobacteriota	PeM15				common	-6.71	1.52	< 0.001
Actinobacteriota	Pseudonocardiales	Pseudonocardiaceae	Pseudonocardia		common	-6.22	2.16	0.008
Bacteroidota	Bacteroidales	Prolixibacteraceae			common	-5.94	2.15	0.011
Bacteroidota	Chitinophagales	Chitinophagaceae	Edaphobaculum		common	6.72	2.09	0.003
Bacteroidota	Chitinophagales	Chitinophagaceae	Parasediminibacterium		common	-5.6	1.82	0.005
Bacteroidota	Chitinophagales	Saprospiraceae	Haliscomenobacter		common	-5.49	2.13	0.017
Bacteroidota	Chitinophagales	Saprospiraceae	Phaeodactylibacter		common	-5.76	1.71	0.002
Bacteroidota	Chitinophagales	Saprospiraceae			common	-5.35	1.81	0.006
Bacteroidota	Chitinophagales				common	-6.01	1.58	< 0.001
Bacteroidota	Cytophagales	Spirosomaceae	Flectobacillus		common	-8.36	1.15	< 0.001
Bacteroidota	Cytophagales	Spirosomaceae	Pseudarcicella		common	-5.82	1.2	< 0.001
Bacteroidota	Cytophagales	Spirosomaceae	Runella		common	-5.65	1.97	0.008
Bacteroidota	Flavobacteriales	Crocinitomicaceae	Fluviicola		common	4.9	1.24	< 0.001
Bacteroidota	Flavobacteriales	Crocinitomicaceae	Fluviicola		common	4.57	2.14	0.042
Bacteroidota	Flavobacteriales	Crocinitomicaceae	Fluviicola		common	-5.66	2.12	0.014
Bacteroidota	Flavobacteriales	Flavobacteriaceae	Flavobacterium		common	3.32	1.49	0.034
Bacteroidota	Flavobacteriales	Flavobacteriaceae	Flavobacterium		common	-7.65	1.46	< 0.001
Bacteroidota	Flavobacteriales	Weeksellaceae	Chryseobacterium		common	-8.02	1.26	< 0.001
Bacteroidota	Sphingobacteriales	Lentimicrobiaceae	Lentimicrobiaceae		common	-5.68	2.48	0.031
Bacteroidota	Sphingobacteriales	Lentimicrobiaceae	Lentimicrobiaceae		common	-6.38	2.16	0.007
Bacteroidota	Sphingobacteriales	Sphingobacteriaceae		+	common	-5.43	2.1	0.017
Bacteroidota	Sphingobacteriales				common	-5.56	1.67	0.003
Bacteroidota	Sphingobacteriales				common	-5.69	1.84	0.005
Bacteroidota	Sphingobacteriales				common	-7.18	1.65	< 0.001
Campilobacterota	Campylobacterales	Arcobacteraceae	Pseudarcobacter		common	-10.01	1.34	< 0.001
Cyanobacteria	Cyanobacteriales	Nostocaceae	Aphanizomenon		common	-9.55	1.18	< 0.001
Cyanobacteria	Pseudanabaenales	Pseudanabaenaceae	Pseudanabaena		common	-6.28	2.01	0.004
Desulfobacterota	Geobacterales	Geobacteraceae	Geobacter		common	-6.89	2.36	0.007
Firmicutes	Clostridiales	Clostridiaceae	Clostridium		common	-6.7	1.65	< 0.001
Firmicutes	Peptostreptococcales	Peptostreptococcaceae	Romboutsia		common	-5.3	2.36	0.034
Firmicutes	Peptostreptococcales	Peptostreptococcaceae	Romboutsia		common	-5.76	1.26	< 0.001
Firmicutes	Peptostreptococcales	Peptostreptococcaceae			common	-8.21	1.33	< 0.001
Gemmatimonadota	Gemmatimonadales	Gemmatimonadaceae	Gemmatimonas		common	-6.45	1.73	< 0.001
Myxococcota	Myxococcales	Anaeromyxobacteraceae	Anaeromyxobacter		common	-5.51	2.1	0.015
Myxococcota	Myxococcales	Myxococcaceae			common	-6.12	1.74	0.001
Myxococcota	Nannocystales	Nannocystaceae	Nannocystis		common	4.08	1.2	0.002
Myxococcota	Polyangiales	Polyangiaceae	Polyangium		common	-6.38	1.87	0.002
Patescibacteria	Candidatus	Candidatus	Candidatus		common	-5.31	1.96	0.012
Planctomycetota	Pirellulales	Pirellulaceae	Pirellula		common	-5.83	1.87	0.004
Planctomycetota	Pirellulales	Pirellulaceae	Pirellula		common	-6.92	1.5	< 0.001
Proteobacteria	Acetobacterales	Acetobacteraceae	Roseococcus		common	-6.1	2.13	0.008
Proteobacteria	Acetobacterales	Acetobacteraceae			common	-6.43	2	0.003
Proteobacteria	Burkholderiales	Burkholderiaceae	Polynucleobacter		common	-10.1	1.22	< 0.001
Proteobacteria	Burkholderiales	Comamonadaceae	Hydrogenophaga		common	24.18	2.46	< 0.001
Proteobacteria	Burkholderiales	Comamonadaceae	Hydrogenophaga		common	-8.76	1.2	< 0.001
Proteobacteria	Burkholderiales	Comamonadaceae	Rhizobacter	+	common	-8.33	1.8	< 0.001
Proteobacteria	Burkholderiales	Comamonadaceae	Rhodoferax		common	-5.87	2.3	0.018
Proteobacteria	Burkholderiales	Comamonadaceae		+	common	7.07	2.23	0.004
Proteobacteria	Burkholderiales	Comamonadaceae		+	common	6.7	1.31	< 0.001
Proteobacteria	Burkholderiales	Comamonadaceae			common	5.87	1.16	< 0.001
Proteobacteria	Burkholderiales	Comamonadaceae			common	5.13	2.06	0.02
Proteobacteria	Burkholderiales	Comamonadaceae			common	-3.1	1.21	0.017
Proteobacteria	Burkholderiales	Comamonadaceae			common	-3.15	1.42	0.035
Proteobacteria	Burkholderiales	Comamonadaceae			common	-4.49	1.14	< 0.001
Proteobacteria	Burkholderiales	Comamonadaceae		+	common	-6.06	2.68	0.033
Proteobacteria	Burkholderiales	Comamonadaceae			common	-6.26	2.68	0.028
Proteobacteria	Burkholderiales	Comamonadaceae			common	-9.17	1.46	< 0.001
Proteobacteria	Burkholderiales	Comamonadaceae		+	common	-9.38	1.59	< 0.001
Proteobacteria	Burkholderiales	Comamonadaceae			common	-10.01	1.16	< 0.001
Proteobacteria	Burkholderiales	Comamonadaceae			common	-23.88	2.78	< 0.001
Proteobacteria	Burkholderiales	Methylophilaceae	Methylophilus		common	5.87	1.02	< 0.001
Proteobacteria	Burkholderiales	Methylophilaceae	Methylotenera		common	-6.4	2.16	0.006
Proteobacteria	Burkholderiales	Methylophilaceae	Methylotenera		common	-6.5	1.86	0.001
Proteobacteria	Burkholderiales	Methylophilaceae	Methylotenera		common	-22.6	2.93	< 0.001
Proteobacteria	Burkholderiales	Methylophilaceae			common	-6.48	2.33	0.01
Proteobacteria	Burkholderiales	Methylophilaceae			common	-6.64	1.17	< 0.001
Proteobacteria	Burkholderiales	Rhodocyclaceae	Dechloromonas		common	-6.64	2.03	0.003
Proteobacteria	Burkholderiales	Rhodocyclaceae	Dechloromonas		common	-7.21	2.36	0.005
Proteobacteria	Burkholderiales	Rhodocyclaceae	Dechloromonas		common	-8.33	1.28	< 0.001
Proteobacteria	Burkholderiales	Rhodocyclaceae	Methyloversatilis		common	4.97	1.08	< 0.001
Proteobacteria	Burkholderiales				common	-5.67	2.14	0.014
Proteobacteria	Caulobacterales	Caulobacteraceae	Brevundimonas		common	3.9	1.17	0.002
Proteobacteria	Caulobacterales	Hyphomonadaceae	Hirschia		common	-5.75	2.29	0.019
Proteobacteria	Methylococcales	Methylomonadaceae	Crenothrix		common	-6.59	2.15	0.005
Proteobacteria	Methylococcales	Methylomonadaceae	Crenothrix		common	-6.66	2.17	0.005
Proteobacteria	Methylococcales	Methylomonadaceae	Crenothrix		common	-7.1	1.89	< 0.001
Proteobacteria	Methylococcales	Methylomonadaceae	Crenothrix		common	-7.77	1.22	< 0.001
Proteobacteria	Methylococcales	Methylomonadaceae	Crenothrix		common	-8.72	2.09	< 0.001
Proteobacteria	Methylococcales	Methylomonadaceae	Crenothrix		common	-11.21	1.06	< 0.001
Proteobacteria	Methylococcales	Methylomonadaceae	Methylobacter		common	-6.16	1.73	0.001
Proteobacteria	Methylococcales	Methylomonadaceae	Methylomonas		common	-8.16	1.6	< 0.001
Proteobacteria	Methylococcales	Methylomonadaceae	Methylomonas		common	-10.47	1.12	< 0.001
Proteobacteria	Methylococcales	Methylomonadaceae			common	-5.61	2.47	0.032
Proteobacteria	Methylococcales	Methylomonadaceae			common	-6.57	1.61	< 0.001
Proteobacteria	Oceanospirillales	Halomonadaceae	Halomonas		common	-2.28	0.72	0.004
Proteobacteria	Oceanospirillales	Pseudohongiellaceae			common	-5.69	2.3	0.021
Proteobacteria	Pseudomonadales	Pseudomonadaceae	Pseudomonas		common	-5.31	2.56	0.048
Proteobacteria	Pseudomonadales	Pseudomonadaceae	Pseudomonas		common	-6.81	1.89	0.001
Proteobacteria	Pseudomonadales	Pseudomonadaceae	Pseudomonas		common	-7.43	1.9	< 0.001
Proteobacteria	Rhizobiales	Devosiaceae		+	common	-6.36	2.15	0.006
Proteobacteria	Rhizobiales	Hyphomicrobiaceae	Hyphomicrobium		common	6.15	2.54	0.023
Proteobacteria	Rhizobiales	Hyphomicrobiaceae	Hyphomicrobium		common	4.95	1.68	0.007
Proteobacteria	Rhizobiales	Rhizobiaceae	Rhizobium		common	-9.11	1.24	< 0.001
Proteobacteria	Rhizobiales	Rhizobiales	Phreatobacter		common	-7.2	1.52	< 0.001
Proteobacteria	Rhizobiales	Rhizobiales			common	-2.56	1.04	0.022
Proteobacteria	Rhizobiales	Rhizobiales			common	-23.9	2.54	< 0.001
Proteobacteria	Rhodobacterales	Rhodobacteraceae	Paracoccus		common	-5.29	2.44	0.039
Proteobacteria	Rhodobacterales	Rhodobacteraceae	Rhodobacter		common	-7.37	2.36	0.004
Proteobacteria	Rhodobacterales	Rhodobacteraceae	Rhodobacter		common	-9.02	1.44	< 0.001
Proteobacteria	Rhodobacterales	Rhodobacteraceae	Rhodobacter		common	-25.64	2.26	< 0.001
Proteobacteria	Rhodobacterales	Rhodobacteraceae			common	-6.09	1.97	0.005
Proteobacteria	Rhodobacterales	Rhodobacteraceae			common	-6.74	2.01	0.002
Proteobacteria	Rhodobacterales	Rhodobacteraceae			common	-8.04	1.67	< 0.001
Proteobacteria	Salinisphaerales	Solimonadaceae	Hydrocarboniphaga		common	5.65	1.11	< 0.001
Proteobacteria	Salinisphaerales	Solimonadaceae	Nevskia		common	4.41	1	< 0.001
Proteobacteria	Salinisphaerales	Solimonadaceae	Nevskia		common	4.37	0.98	< 0.001
Proteobacteria	Sphingomonadales	Sphingomonadaceae	Novosphingobium		common	-2.81	1.21	0.029
Proteobacteria	Sphingomonadales	Sphingomonadaceae	Novosphingobium		common	-5.88	2.68	0.037
Proteobacteria	Sphingomonadales	Sphingomonadaceae	Novosphingobium		common	-5.97	2.68	0.035
Proteobacteria	Sphingomonadales	Sphingomonadaceae	Novosphingobium		common	-7.25	1.89	< 0.001
Proteobacteria	Sphingomonadales	Sphingomonadaceae	Novosphingobium		common	-8.1	1.94	< 0.001
Proteobacteria	Sphingomonadales	Sphingomonadaceae	Polymorphobacter		common	-5.74	1.99	0.008
Proteobacteria	Sphingomonadales	Sphingomonadaceae	Rhizorhapis		common	-6.25	2.15	0.007
Proteobacteria	Sphingomonadales	Sphingomonadaceae	Rhizorhapis		common	-9.78	1.04	< 0.001
Proteobacteria	Sphingomonadales	Sphingomonadaceae	Sphingomonas		common	-5.23	1.72	0.005
Proteobacteria	Sphingomonadales	Sphingomonadaceae	Sphingopyxis		common	6.14	1.9	0.003
Proteobacteria	Sphingomonadales	Sphingomonadaceae			common	6.8	1.37	< 0.001
Proteobacteria	Sphingomonadales	Sphingomonadaceae			common	-6.28	1.98	0.004
Proteobacteria	Thiotrichales	Thiotrichaceae	Thiothrix		common	-5.66	2.67	0.043
Proteobacteria	Xanthomonadales	Xanthomonadaceae	Arenimonas		common	-5.59	1.83	0.005
Proteobacteria					common	-4.35	1.98	0.037
Verrucomicrobiota	Opitutales	Opitutaceae	Opitutus		common	-5.81	2.29	0.018
Verrucomicrobiota	Pedosphaerales	Pedosphaeraceae			common	-6.04	1.84	0.003
Verrucomicrobiota	Verrucomicrobiales	Rubritaleaceae	Luteolibacter		common	-6.27	1.61	< 0.001
Verrucomicrobiota	Verrucomicrobiales	Rubritaleaceae	Luteolibacter		common	-6.73	1.87	0.001
Verrucomicrobiota	Verrucomicrobiales	Verrucomicrobiaceae			common	-5.98	1.64	< 0.001
Verrucomicrobiota					common	-8.55	1.03	< 0.001
Each line describes a phylotype differentially abundant in the microbiota of captive newts (after one month in captivity) compared to wild newts. Phylotypes that were specifically differentially abundant in the microbiota of alpine newts (unique; n = 57) and that which also differed in abundance in palmate newts (common; n = 138) are presented separately (Variation specificity). Bd-inhibitory tax…

## Sheet: Table S3
Supplementary Table 3. Significant log2 fold changes in abundance of bacterial phylotypes in the skin microbiota of palmate newts over a short-term transfer from the wild to captivity.
Phylum	Order	Family	Genus	Bd-inhibition	Variation specificity	Log2 fold change	SE	p-value
Actinobacteriota	Corynebacteriales	Corynebacteriaceae	Corynebacterium		unique	9.57	1.9	2.11e-06
Actinobacteriota	Corynebacteriales	Mycobacteriaceae	Mycobacterium		unique	5.6	1.73	0.00207
Actinobacteriota	Corynebacteriales	Mycobacteriaceae	Mycobacterium		unique	-5.58	2.29	0.018
Actinobacteriota	Microtrichales				unique	-5.34	2.45	0.0343
Bacteroidota	Bacteroidales	Prolixibacteraceae	BSV13		unique	-5.58	2.28	0.0175
Bacteroidota	Bacteroidales	Prolixibacteraceae	BSV13		unique	-6.89	2.06	0.00152
Bacteroidota	Bacteroidales				unique	-3.2	1.41	0.0279
Bacteroidota	Chitinophagales	Chitinophagaceae	Ferruginibacter		unique	-5.77	2.28	0.0144
Bacteroidota	Chitinophagales	Chitinophagaceae	Rurimicrobium		unique	-5.3	2.45	0.0355
Bacteroidota	Chitinophagales	Chitinophagaceae			unique	-5.9	1.86	0.00252
Bacteroidota	Chitinophagales	Saprospiraceae			unique	-5.33	1.85	0.0057
Bacteroidota	Chitinophagales	Saprospiraceae			unique	-6.35	1.57	0.000129
Bacteroidota	Chitinophagales	Saprospiraceae			unique	-6.43	1.33	5.6e-06
Bacteroidota	Chitinophagales	Saprospiraceae			unique	-6.46	1.46	3.18e-05
Bacteroidota	Chitinophagales				unique	-5.45	1.51	0.000608
Bacteroidota	Chitinophagales				unique	-9.61	1.62	2.25e-08
Bacteroidota	Cytophagales	Microscillaceae	OLB12		unique	-5.37	1.97	0.0088
Bacteroidota	Cytophagales	Microscillaceae			unique	-6.35	1.9	0.00153
Bacteroidota	Cytophagales	Spirosomaceae	Arcicella		unique	-4.4	1.74	0.0144
Bacteroidota	Cytophagales	Spirosomaceae	Emticicia		unique	-6.78	1.3	8.95e-07
Bacteroidota	Cytophagales	Spirosomaceae	Lacihabitans		unique	-6.46	1.32	3.96e-06
Bacteroidota	Cytophagales	Spirosomaceae			unique	-6.41	1.66	0.000269
Bacteroidota	Flavobacteriales	Crocinitomicaceae	Crocinitomix		unique	-6.22	1.49	7.95e-05
Bacteroidota	Flavobacteriales	Crocinitomicaceae	Fluviicola		unique	5.9	2.05	0.00588
Bacteroidota	Flavobacteriales	Crocinitomicaceae	Fluviicola		unique	-8.19	1.66	3.23e-06
Bacteroidota	Flavobacteriales	Cryomorphaceae			unique	-5.78	1.64	0.000817
Bacteroidota	Flavobacteriales	Flavobacteriaceae	Flavobacterium		unique	8.78	1.77	3.01e-06
Bacteroidota	Flavobacteriales	Flavobacteriaceae	Flavobacterium		unique	-4.54	1.69	0.00987
Bacteroidota	Flavobacteriales	Flavobacteriaceae	Flavobacterium		unique	-5.67	1.98	0.00602
Bacteroidota	Sphingobacteriales				unique	-5.54	2.13	0.0122
Bacteroidota	Sphingobacteriales				unique	-5.84	2.14	0.0088
Bacteroidota	Sphingobacteriales				unique	-6.19	2.04	0.00375
Campilobacterota	Campylobacterales	Arcobacteraceae	Pseudarcobacter		unique	-26.23	2.18	3.59e-31
Cyanobacteria	Cyanobacteriales	Nostocaceae	Aphanizomenon		unique	-7.14	2.13	0.00151
Cyanobacteria	Leptolyngbyales	Leptolyngbyaceae			unique	-5.52	2.29	0.0193
Desulfobacterota	Geobacterales	Geobacteraceae	Geobacter		unique	-6.51	1.92	0.00133
Desulfobacterota	Geobacterales	Geobacteraceae	Geobacter		unique	-7.07	1.68	7.02e-05
Desulfobacterota	Geobacterales	Geobacteraceae	Geobacter		unique	-7.34	1.81	0.000126
Firmicutes	Christensenellales	Christensenellaceae			unique	-5.42	2.13	0.0137
Firmicutes	Mycoplasmatales	Mycoplasmataceae	Mycoplasma		unique	-5.3	1.99	0.0103
Firmicutes	Peptostreptococcales	Peptostreptococcales	Anaerococcus		unique	7.72	2.27	0.00129
Fusobacteriota	Fusobacteriales	Leptotrichiaceae	Hypnocyclicus		unique	-7.45	1.97	0.00034
Myxococcota	Haliangiales	Haliangiaceae	Haliangium		unique	-7.13	1.61	3.18e-05
Myxococcota	Polyangiales	Phaselicystidaceae	Phaselicystis		unique	-5.36	1.84	0.00524
Myxococcota	Polyangiales	Polyangiaceae	Pajaroellobacter		unique	-6.23	2.18	0.00602
Myxococcota	Polyangiales	Sandaracinaceae	Sandaracinus		unique	-6.06	1.87	0.0021
Planctomycetota	OM190	OM190	OM190		unique	6.77	1.91	0.000773
Planctomycetota	OM190	OM190	OM190		unique	6.47	1.9	0.00129
Planctomycetota	OM190	OM190	OM190		unique	6.17	2.31	0.0101
Proteobacteria	Aeromonadales	Aeromonadaceae	Aeromonas	+	unique	-3.3	1.23	0.00995
Proteobacteria	Alteromonadales	Alteromonadaceae	Rheinheimera	+	unique	3.16	0.95	0.00153
Proteobacteria	Alteromonadales	Alteromonadaceae	Rheinheimera		unique	-6.39	1.99	0.00221
Proteobacteria	Alteromonadales	Shewanellaceae	Shewanella		unique	-5.33	2.27	0.0228
Proteobacteria	Burkholderiales	Burkholderiaceae	Lautropia		unique	-5.9	1.61	0.000527
Proteobacteria	Burkholderiales	Burkholderiaceae	Lautropia		unique	-6.57	1.43	1.6e-05
Proteobacteria	Burkholderiales	Burkholderiaceae	Limnobacter		unique	7.89	1.82	4.15e-05
Proteobacteria	Burkholderiales	Chromobacteriaceae			unique	4.26	2.03	0.0412
Proteobacteria	Burkholderiales	Comamonadaceae	Aquabacterium		unique	7.54	2.06	0.00053
Proteobacteria	Burkholderiales	Comamonadaceae	Aquabacterium	+	unique	-7.19	2.07	0.00102
Proteobacteria	Burkholderiales	Comamonadaceae	Aquabacterium		unique	-23.55	2.53	3.42e-19
Proteobacteria	Burkholderiales	Comamonadaceae	Diaphorobacter	+	unique	-23.38	2.71	1e-16
Proteobacteria	Burkholderiales	Comamonadaceae	Hydrogenophaga		unique	-7.54	2.22	0.00129
Proteobacteria	Burkholderiales	Comamonadaceae	Leptothrix	+	unique	-6.45	2.16	0.00437
Proteobacteria	Burkholderiales	Comamonadaceae	Polaromonas		unique	5.52	2.09	0.0111
Proteobacteria	Burkholderiales	Comamonadaceae	Rhodoferax		unique	-4.18	1.71	0.0175
Proteobacteria	Burkholderiales	Comamonadaceae			unique	-10.09	1.11	1.8e-18
Proteobacteria	Burkholderiales	Comamonadaceae	Variovorax		unique	-5.59	2.45	0.0271
Proteobacteria	Burkholderiales	Comamonadaceae			unique	5.78	1.14	1.99e-06
Proteobacteria	Burkholderiales	Comamonadaceae		+	unique	-2.25	0.84	0.00995
Proteobacteria	Burkholderiales	Comamonadaceae			unique	-6	2.92	0.0459
Proteobacteria	Burkholderiales	Comamonadaceae		+	unique	-6.07	2.89	0.0412
Proteobacteria	Burkholderiales	Comamonadaceae			unique	-7.29	2.21	0.00175
Proteobacteria	Burkholderiales	Comamonadaceae			unique	-24.37	2.92	1.01e-15
Proteobacteria	Burkholderiales	Gallionellaceae	Sideroxydans		unique	-6.09	2.18	0.00724
Proteobacteria	Burkholderiales	Methylophilaceae	Methylotenera		unique	-8.23	1.39	2.42e-08
Proteobacteria	Burkholderiales	Methylophilaceae		+	unique	-3.96	1.04	0.000295
Proteobacteria	Burkholderiales	Rhodocyclaceae	Candidatus		unique	-7.63	1.48	1.33e-06
Proteobacteria	Burkholderiales	Rhodocyclaceae	Ferribacterium	+	unique	-6.9	1.57	3.37e-05
Proteobacteria	Burkholderiales	Rhodocyclaceae			unique	-7.84	2.11	0.000433
Proteobacteria	Burkholderiales	Sutterellaceae	AAP99		unique	-5.68	2.14	0.0104
Proteobacteria	Caedibacterales	Caedibacteraceae	Caedibacter		unique	6.99	1.91	0.000527
Proteobacteria	Caulobacterales	Caulobacteraceae	Brevundimonas		unique	-6.08	2.15	0.00685
Proteobacteria	Caulobacterales	Hyphomonadaceae	SWB02		unique	6.28	2	0.00272
Proteobacteria	Cellvibrionales	Halieaceae			unique	-5.43	1.83	0.00454
Proteobacteria	Chromatiales	Chromatiaceae	Lamprocystis		unique	-5.6	2.67	0.0412
Proteobacteria	Diplorickettsiales	Diplorickettsiaceae			unique	8.35	2.02	9.44e-05
Proteobacteria	Methylococcales	Methylomonadaceae	Crenothrix		unique	-6.72	2.35	0.00602
Proteobacteria	Methylococcales	Methylomonadaceae	Crenothrix		unique	-6.97	2.22	0.00272
Proteobacteria	Methylococcales	Methylomonadaceae	Crenothrix		unique	-7.93	1.6	2.94e-06
Proteobacteria	Methylococcales	Methylomonadaceae	Methylomonas		unique	-5.39	2.12	0.0139
Proteobacteria	Methylococcales	Methylomonadaceae	Methylomonas		unique	-6.51	2.52	0.0124
Proteobacteria	Methylococcales	Methylomonadaceae			unique	-6.79	2.03	0.00153
Proteobacteria	Methylococcales	Methylomonadaceae			unique	-7.27	1.59	1.65e-05
Proteobacteria	Methylococcales	Methylomonadaceae			unique	-5.98	2.15	0.00765
Proteobacteria	Methylococcales	Methylomonadaceae			unique	-5.48	1.98	0.00777
Proteobacteria	Micavibrionales				unique	8.23	2.1	0.000208
Proteobacteria	Oceanospirillales	Halomonadaceae	HdN1		unique	8.47	1.45	3.13e-08
Proteobacteria	Pseudomonadales	Moraxellaceae	Acinetobacter		unique	-6.59	1.89	0.00097
Proteobacteria	Pseudomonadales	Moraxellaceae	Perlucidibaca		unique	-5.01	1.9	0.0111
Proteobacteria	Reyranellales	Reyranellaceae	Reyranella		unique	4.86	1.95	0.0159
Proteobacteria	Rhizobiales	A0839	A0839		unique	-5.9	1.42	8.84e-05
Proteobacteria	Rhizobiales	Beijerinckiaceae			unique	-5.81	2.29	0.0142
Proteobacteria	Rhizobiales	Hyphomicrobiaceae	Hyphomicrobium		unique	-5.44	1.83	0.00442
Proteobacteria	Rhizobiales	Rhizobiaceae	Mesorhizobium		unique	-5.47	2.11	0.0124
Proteobacteria	Rhizobiales	Rhizobiales	Phreatobacter		unique	-6.03	1.53	0.000194
Proteobacteria	Rhizobiales	Rhizobiales			unique	-5.61	1.74	0.0021
Proteobacteria	Rhizobiales	Rhizobiales			unique	-6.32	2.49	0.0141
Proteobacteria	Rhizobiales	Xanthobacteraceae			unique	-4.89	2.18	0.0295
Proteobacteria	Rickettsiales	Rickettsiaceae			unique	-6.12	1.5	0.000113
Proteobacteria	Salinisphaerales	Solimonadaceae	Nevskia		unique	28.87	1.95	5.67e-47
Proteobacteria	Salinisphaerales	Solimonadaceae	Nevskia		unique	8.03	1.27	2.24e-09
Proteobacteria	Salinisphaerales	Solimonadaceae	Nevskia		unique	5.5	1.72	0.00232
Proteobacteria	Sphingomonadales	Sphingomonadaceae	Novosphingobium		unique	6.18	2.3	0.00969
Proteobacteria	Sphingomonadales	Sphingomonadaceae	Novosphingobium		unique	-5.33	2.27	0.0226
Proteobacteria	Sphingomonadales	Sphingomonadaceae	Novosphingobium		unique	-6.07	1.87	0.002
Proteobacteria	Sphingomonadales	Sphingomonadaceae	Porphyrobacter		unique	-6.82	1.55	3.37e-05
Proteobacteria	Sphingomonadales	Sphingomonadaceae	Rhizorhapis		unique	-6.19	1.43	4.63e-05
Proteobacteria	Sphingomonadales	Sphingomonadaceae	Sphingomonas		unique	-6	2	0.00414
Proteobacteria	Sphingomonadales	Sphingomonadaceae	Sphingorhabdus		unique	6.38	1.7	0.00038
Proteobacteria	Sphingomonadales	Sphingomonadaceae	Sphingorhabdus		unique	5.9	2.66	0.0309
Proteobacteria	Steroidobacterales	Steroidobacteraceae			unique	-6.72	1.26	4.46e-07
Proteobacteria					unique	8.95	1.77	2.01e-06
Verrucomicrobiota	Chlamydiales	Parachlamydiaceae	Candidatus		unique	5.48	1.99	0.00803
Verrucomicrobiota	Opitutales	Opitutaceae	Opitutus		unique	-5.49	2.46	0.0301
Verrucomicrobiota	Pedosphaerales	Pedosphaeraceae	SH3-11		unique	6.99	2.04	0.0012
Verrucomicrobiota	Verrucomicrobiales	Verrucomicrobiaceae			unique	-5.52	1.46	0.000331
Verrucomicrobiota	Verrucomicrobiales	Verrucomicrobiaceae			unique	-5.83	1.38	7.05e-05
Verrucomicrobiota	Verrucomicrobiales	Verrucomicrobiaceae			unique	-6.14	1.23	2.34e-06
Verrucomicrobiota	WCHB1-41	WCHB1-41	WCHB1-41		unique	-5.45	1.34	0.000124
Actinobacteriota	Corynebacteriales	Mycobacteriaceae	Mycobacterium		common	-6.93	1.56	2.83e-05
Actinobacteriota	Frankiales	Sporichthyaceae	Sporichthyaceae		common	-6.42	1.1	3.13e-08
Actinobacteriota	Frankiales	Sporichthyaceae			common	-5.32	1.71	0.00307
Actinobacteriota	Frankiales	Sporichthyaceae			common	-6.8	1.19	5.74e-08
Actinobacteriota	Frankiales	Sporichthyaceae			common	-7.32	1.03	1.22e-11
Actinobacteriota	Frankiales	Sporichthyaceae			common	-7.94	0.9	2.74e-17
Actinobacteriota	Frankiales				common	8.61	1.1	6.01e-14
Actinobacteriota	Micrococcales	Microbacteriaceae	Aurantimicrobium		common	-6.19	1.35	1.54e-05
Actinobacteriota	Micrococcales	Microbacteriaceae	Candidatus		common	-5.9	1.15	1.33e-06
Actinobacteriota	Micrococcales	Microbacteriaceae			common	-7.47	1.67	2.55e-05
Actinobacteriota	OPB41	OPB41	OPB41		common	-7.01	1.28	2.06e-07
Actinobacteriota	PeM15	PeM15	PeM15		common	-6.71	1.44	1.12e-05
Actinobacteriota	Pseudonocardiales	Pseudonocardiaceae	Pseudonocardia		common	-5.39	2.27	0.0213
Bacteroidota	Bacteroidales	Prolixibacteraceae			common	-5.47	1.43	0.000281
Bacteroidota	Chitinophagales	Chitinophagaceae	Edaphobaculum		common	7.34	1.81	0.000126
Bacteroidota	Chitinophagales	Chitinophagaceae	Parasediminibacterium		common	-5.89	1.85	0.00242
Bacteroidota	Chitinophagales	Saprospiraceae	Haliscomenobacter		common	-6.83	1.08	2.23e-09
Bacteroidota	Chitinophagales	Saprospiraceae	Phaeodactylibacter		common	-6.93	1.2	5.42e-08
Bacteroidota	Chitinophagales	Saprospiraceae			common	-5.83	1.34	3.91e-05
Bacteroidota	Chitinophagales				common	-7.3	1.21	1.22e-08
Bacteroidota	Cytophagales	Spirosomaceae	Flectobacillus		common	-10.21	1.12	1.46e-18
Bacteroidota	Cytophagales	Spirosomaceae	Pseudarcicella		common	-1.79	0.83	0.0364
Bacteroidota	Cytophagales	Spirosomaceae	Runella		common	-6.03	2.31	0.0117
Bacteroidota	Flavobacteriales	Crocinitomicaceae	Fluviicola		common	6.78	1.63	8.93e-05
Bacteroidota	Flavobacteriales	Crocinitomicaceae	Fluviicola		common	3.7	1.25	0.00469
Bacteroidota	Flavobacteriales	Crocinitomicaceae	Fluviicola		common	-6.36	1.27	2.34e-06
Bacteroidota	Flavobacteriales	Flavobacteriaceae	Flavobacterium		common	5.9	1.31	2.31e-05
Bacteroidota	Flavobacteriales	Flavobacteriaceae	Flavobacterium		common	-7.05	1.79	0.000199
Bacteroidota	Flavobacteriales	Weeksellaceae	Chryseobacterium		common	-2.64	1.03	0.0134
Bacteroidota	Sphingobacteriales	Lentimicrobiaceae	Lentimicrobiaceae		common	-6.53	1.89	0.00108
Bacteroidota	Sphingobacteriales	Lentimicrobiaceae	Lentimicrobiaceae		common	-7.05	2.06	0.00118
Bacteroidota	Sphingobacteriales	Sphingobacteriaceae			common	-6.57	1.46	2.29e-05
Bacteroidota	Sphingobacteriales				common	-6.92	1.38	2.34e-06
Bacteroidota	Sphingobacteriales				common	-7.73	1.18	4.99e-10
Bacteroidota	Sphingobacteriales				common	-7.75	1.39	1.46e-07
Campilobacterota	Campylobacterales	Arcobacteraceae	Pseudarcobacter		common	-7.54	1.26	1.87e-08
Cyanobacteria	Cyanobacteriales	Nostocaceae	Aphanizomenon		common	-10.26	1.01	1.31e-22
Cyanobacteria	Pseudanabaenales	Pseudanabaenaceae	Pseudanabaena		common	-6.93	1.2	4.8e-08
Desulfobacterota	Geobacterales	Geobacteraceae	Geobacter		common	-7.46	1.69	3.26e-05
Firmicutes	Clostridiales	Clostridiaceae	Clostridium		common	-6.4	1.92	0.00152
Firmicutes	Peptostreptococcales	Peptostreptococcaceae	Romboutsia		common	-8.25	1.11	9.46e-13
Firmicutes	Peptostreptococcales	Peptostreptococcaceae			common	-6.74	1.64	0.000106
Firmicutes	Peptostreptococcales	Peptostreptococcaceae	Romboutsia		common	-7.04	2.15	0.00183
Gemmatimonadota	Gemmatimonadales	Gemmatimonadaceae	Gemmatimonas		common	-7.57	1.05	6.56e-12
Myxococcota	Myxococcales	Anaeromyxobacteraceae	Anaeromyxobacter		common	-6.48	1.55	8.36e-05
Myxococcota	Myxococcales	Myxococcaceae	P3OB-42		common	-5.68	1.17	5.19e-06
Myxococcota	Nannocystales	Nannocystaceae	Nannocystis		common	4.1	1.46	0.00699
Myxococcota	Polyangiales	Polyangiaceae	Polyangium		common	-6.66	1.68	0.000177
Patescibacteria	Candidatus	Candidatus	Candidatus		common	-5.49	1.72	0.0024
Planctomycetota	Pirellulales	Pirellulaceae	Pirellula		common	-5.7	1.24	1.62e-05
Planctomycetota	Pirellulales	Pirellulaceae	Pirellula		common	-8.1	1.13	8.09e-12
Proteobacteria	Acetobacterales	Acetobacteraceae	Roseococcus		common	-6.07	1.52	0.000167
Proteobacteria	Acetobacterales	Acetobacteraceae			common	-7.23	1.18	7.25e-09
Proteobacteria	Burkholderiales	Burkholderiaceae	Polynucleobacter		common	-9.46	0.92	3.92e-23
Proteobacteria	Burkholderiales	Comamonadaceae	Hydrogenophaga		common	7.79	1.9	0.000112
Proteobacteria	Burkholderiales	Comamonadaceae	Hydrogenophaga		common	-10.21	0.97	4.18e-24
Proteobacteria	Burkholderiales	Comamonadaceae	Rhizobacter		common	-8.42	1.48	8.13e-08
Proteobacteria	Burkholderiales	Comamonadaceae	Rhodoferax		common	-6.74	2.18	0.00325
Proteobacteria	Burkholderiales	Comamonadaceae			common	23.84	2.41	1.81e-21
Proteobacteria	Burkholderiales	Comamonadaceae			common	6.2	1.3	6.29e-06
Proteobacteria	Burkholderiales	Comamonadaceae			common	4.83	1.11	3.94e-05
Proteobacteria	Burkholderiales	Comamonadaceae			common	-2.94	1.13	0.0122
Proteobacteria	Burkholderiales	Comamonadaceae			common	-5.03	1.82	0.00794
Proteobacteria	Burkholderiales	Comamonadaceae			common	-5.13	1.55	0.00164
Proteobacteria	Burkholderiales	Comamonadaceae			common	-6.55	1.11	2.25e-08
Proteobacteria	Burkholderiales	Comamonadaceae			common	-6.63	2.17	0.00362
Proteobacteria	Burkholderiales	Comamonadaceae			common	-7.1	1.2	2.13e-08
Proteobacteria	Burkholderiales	Comamonadaceae			common	-8.02	1.66	5.6e-06
Proteobacteria	Burkholderiales	Comamonadaceae			common	-10.83	1.44	5.75e-13
Proteobacteria	Burkholderiales	Comamonadaceae			common	-24.3	2.92	1.18e-15
Proteobacteria	Burkholderiales	Comamonadaceae			common	-24.81	2.3	3.28e-25
Proteobacteria	Burkholderiales	Methylophilaceae	Methylophilus		common	6.27	1.38	1.87e-05
Proteobacteria	Burkholderiales	Methylophilaceae	Methylotenera		common	-7.08	1.67	6.18e-05
Proteobacteria	Burkholderiales	Methylophilaceae	Methylotenera		common	-7.23	1.68	4.85e-05
Proteobacteria	Burkholderiales	Methylophilaceae	Methylotenera		common	-7.93	1.82	3.91e-05
Proteobacteria	Burkholderiales	Methylophilaceae	MM1		common	-6.44	1.76	0.000527
Proteobacteria	Burkholderiales	Methylophilaceae			common	-7.87	1.1	7.97e-12
Proteobacteria	Burkholderiales	Rhodocyclaceae	Dechloromonas		common	-8.56	0.97	2.25e-17
Proteobacteria	Burkholderiales	Rhodocyclaceae	Dechloromonas		common	-9.35	1.08	9.74e-17
Proteobacteria	Burkholderiales	Rhodocyclaceae	Dechloromonas		common	-9.41	1.08	4.23e-17
Proteobacteria	Burkholderiales	Rhodocyclaceae	Methyloversatilis		common	5.34	1.2	2.8e-05
Proteobacteria	Burkholderiales				common	-7	1.59	3.52e-05
Proteobacteria	Caulobacterales	Caulobacteraceae	Brevundimonas		common	4.28	1.15	0.000419
Proteobacteria	Caulobacterales	Hyphomonadaceae	Hirschia		common	-5.72	2.31	0.0162
Proteobacteria	Methylococcales	Methylomonadaceae	Crenothrix		common	-7.3	1.48	3.37e-06
Proteobacteria	Methylococcales	Methylomonadaceae	Crenothrix		common	-7.36	1.68	3.74e-05
Proteobacteria	Methylococcales	Methylomonadaceae	Crenothrix		common	-7.71	1.4	1.82e-07
Proteobacteria	Methylococcales	Methylomonadaceae	Crenothrix		common	-7.99	2.13	0.000378
Proteobacteria	Methylococcales	Methylomonadaceae	Crenothrix		common	-8.57	1.97	3.94e-05
Proteobacteria	Methylococcales	Methylomonadaceae	Crenothrix		common	-9.02	1.02	2.36e-17
Proteobacteria	Methylococcales	Methylomonadaceae	Methylobacter		common	-6.05	2.16	0.00712
Proteobacteria	Methylococcales	Methylomonadaceae	Methylomonas		common	-7.59	1.38	1.97e-07
Proteobacteria	Methylococcales	Methylomonadaceae	Methylomonas		common	-10.49	1.22	1.1e-16
Proteobacteria	Methylococcales	Methylomonadaceae			common	-6.64	2.18	0.00374
Proteobacteria	Methylococcales	Methylomonadaceae			common	-7.14	1.1	8.84e-10
Proteobacteria	Oceanospirillales	Halomonadaceae	Halomonas		common	-1.67	0.81	0.044
Proteobacteria	Oceanospirillales	Pseudohongiellaceae	BIyi10		common	-6.03	1.75	0.00112
Proteobacteria	Pseudomonadales	Pseudomonadaceae	Pseudomonas		common	-5.94	2.3	0.0127
Proteobacteria	Pseudomonadales	Pseudomonadaceae	Pseudomonas		common	-7.15	2.07	0.0011
Proteobacteria	Pseudomonadales	Pseudomonadaceae	Pseudomonas		common	-8.39	1.65	1.82e-06
Proteobacteria	Rhizobiales	Devosiaceae			common	-6.12	1.62	0.000334
Proteobacteria	Rhizobiales	Hyphomicrobiaceae	Hyphomicrobium		common	9.63	1.69	7.09e-08
Proteobacteria	Rhizobiales	Hyphomicrobiaceae	Hyphomicrobium		common	6.26	1.99	0.00272
Proteobacteria	Rhizobiales	Rhizobiaceae	Rhizobium		common	-9.83	0.9	1.11e-25
Proteobacteria	Rhizobiales	Rhizobiales	Phreatobacter		common	-8.4	1.1	3.62e-13
Proteobacteria	Rhizobiales	Rhizobiales			common	-3.45	1.04	0.00169
Proteobacteria	Rhizobiales	Rhizobiales			common	-6.72	2.52	0.0102
Proteobacteria	Rhodobacterales	Rhodobacteraceae	Paracoccus		common	-6.08	2.01	0.0039
Proteobacteria	Rhodobacterales	Rhodobacteraceae	Rhodobacter		common	-6.8	1.67	0.000118
Proteobacteria	Rhodobacterales	Rhodobacteraceae	Rhodobacter		common	-10.04	1.46	5.67e-11
Proteobacteria	Rhodobacterales	Rhodobacteraceae	Rhodobacter		common	-24.78	2.58	2.51e-20
Proteobacteria	Rhodobacterales	Rhodobacteraceae			common	-6.83	2.18	0.00286
Proteobacteria	Rhodobacterales	Rhodobacteraceae			common	-6.93	1.78	0.00023
Proteobacteria	Rhodobacterales	Rhodobacteraceae			common	-7.16	1.27	8.8e-08
Proteobacteria	Salinisphaerales	Solimonadaceae	Hydrocarboniphaga		common	3.18	1.09	0.00517
Proteobacteria	Salinisphaerales	Solimonadaceae	Nevskia		common	3.79	0.97	0.000224
Proteobacteria	Salinisphaerales	Solimonadaceae	Nevskia		common	3.74	1.15	0.00196
Proteobacteria	Sphingomonadales	Sphingomonadaceae	Novosphingobium		common	-6.89	2.36	0.00517
Proteobacteria	Sphingomonadales	Sphingomonadaceae	Novosphingobium		common	-7.52	1.57	6.14e-06
Proteobacteria	Sphingomonadales	Sphingomonadaceae	Novosphingobium		common	-7.72	1.14	1.21e-10
Proteobacteria	Sphingomonadales	Sphingomonadaceae	Novosphingobium		common	-8.06	1.39	4.32e-08
Proteobacteria	Sphingomonadales	Sphingomonadaceae	Novosphingobium		common	-8.66	1.2	5.33e-12
Proteobacteria	Sphingomonadales	Sphingomonadaceae	Polymorphobacter		common	-6.57	1.66	0.000189
Proteobacteria	Sphingomonadales	Sphingomonadaceae	Rhizorhapis		common	-5.58	1.84	0.00382
Proteobacteria	Sphingomonadales	Sphingomonadaceae	Rhizorhapis		common	-9.98	0.96	1.66e-23
Proteobacteria	Sphingomonadales	Sphingomonadaceae	Sphingomonas		common	-6.46	1.65	0.000209
Proteobacteria	Sphingomonadales	Sphingomonadaceae	Sphingopyxis		common	4.66	1.56	0.00434
Proteobacteria	Sphingomonadales	Sphingomonadaceae			common	7.37	1.81	0.000118
Proteobacteria	Sphingomonadales	Sphingomonadaceae			common	-6.45	2.17	0.00454
Proteobacteria	Thiotrichales	Thiotrichaceae	Thiothrix		common	-6.78	1.72	0.000189
Proteobacteria	Xanthomonadales	Xanthomonadaceae	Arenimonas		common	-5.5	1.85	0.00437
Proteobacteria					common	-5.21	1.57	0.0016
Verrucomicrobiota	Opitutales	Opitutaceae	Opitutus		common	-5.68	1.86	0.00353
Verrucomicrobiota	Pedosphaerales	Pedosphaeraceae	SH3-11		common	-5.52	1.4	0.000199
Verrucomicrobiota	Verrucomicrobiales	Rubritaleaceae	Luteolibacter		common	-6.64	1.26	6.31e-07
Verrucomicrobiota	Verrucomicrobiales	Rubritaleaceae	Luteolibacter		common	-7.39	1.39	5.55e-07
Verrucomicrobiota	Verrucomicrobiales	Verrucomicrobiaceae			common	-6.89	1.93	0.000728
Verrucomicrobiota					common	-8.96	0.97	4.62e-19
Each line describes a phylotype differentially abundant in the microbiota of captive newts (after one month in captivity) compared to wild newts. Phylotypes that were specifically differentially abundant in the microbiota of palmate newts (unique; n = 129) and that which also differed in abundance in alpine newts (common; n = 138) are presented separately (Variation specificity). Bd-inhibitory ta…

## Sheet: Table S4
Supplementary Table 4. Pairwise contrasts in microbiota richness (Chao1) between phases, using estimated marginal means.
Contrast	Estimate	SE	df	t-ratio	p-value
Wild – Aquatic 1	1.67	0.25	7.03	6.53	0.001
Wild – Overwintering	1.36	0.26	7.03	5.16	0.005
Wild – Aquatic 2	1.96	0.26	7.03	7.44	< 0.001
Aquatic 1 – Overwintering	-0.31	0.17	7	-1.75	0.368
Aquatic 1 – Aquatic 2	0.3	0.17	7	1.7	0.391
Overwintering – Aquatic 2	0.6	0.19	7	3.23	0.056
Both alpine and palmate newt species were considered together here, as our models showed that their microbiota richness was similarly affected by phase shifts. The contrasts indicate which phases were compared, using lexicon from Table 1.

## Sheet: Table S5
Supplementary Table 5. Pairwise contrasts in microbiota diversity (Shannon) between phases, using estimated marginal means.
Species	Contrast	Estimate	SE	df	t-ratio	p-value
Alpine	Wild – Aquatic 1	0.18	0.33	8.19	0.55	0.945
Alpine	Wild – Overwintering	-0.56	0.34	8.17	-1.64	0.409
Alpine	Wild – Aquatic 2	0.72	0.34	8.17	2.14	0.218
Alpine	Aquatic 1 – Overwintering	-0.73	0.22	8.01	-3.3	0.044
Alpine	Aquatic 1 – Aquatic 2	0.554	0.22	8.01	2.45	0.145
Alpine	Overwintering – Aquatic 2	1.28	0.24	7.99	5.38	0.003
Palmate	Wild – Aquatic 1	0.82	0.33	7.99	2.52	0.13
Palmate	Wild – Overwintering	0.25	0.34	8	0.73	0.882
Palmate	Wild – Aquatic 2	1.1	0.34	7.99	3.28	0.045
Palmate	Aquatic 1 – Overwintering	-0.58	0.22	8.01	-2.59	0.119
Palmate	Aquatic 1 – Aquatic 2	0.28	0.22	7.99	1.26	0.61
Palmate	Overwintering – Aquatic 2	0.86	0.24	8.01	3.6	0.029
Alpine and palmate newts are presented separately (Species) as our models showed that their microbiota diversity was differentially affected by phase shifts. The contrasts indicate which phases were compared, using lexicon from Table 1.

## Sheet: Table S6
Supplementary Table 6. Pairwise contrasts in beta diversity (calculated as the weighted Unifrac distance) of the microbiota of alpine and palmate newts between phases, using pairwise PERMANOVA.
Species	Contrast	F	R²	df(phase)	df(error)	p-value
Alpine	Wild – Aquatic 1	19.01	0.17	1	95	< 0.001
Alpine	Wild – Overwintering	49.31	0.39	1	76	< 0.001
Alpine	Wild – Aquatic 2	100.55	0.57	1	76	< 0.001
Alpine	Aquatic 1 – Overwintering	135.15	0.5	1	137	< 0.001
Alpine	Aquatic 1 – Aquatic 2	71.87	0.34	1	137	< 0.001
Alpine	Overwintering – Aquatic 2	217.9	0.65	1	118	< 0.001
Palmate	Wild – Aquatic 1	13.92	0.12	1	98	< 0.001
Palmate	Wild – Overwintering	59.3	0.44	1	77	< 0.001
Palmate	Wild – Aquatic 2	35.47	0.31	1	78	< 0.001
Palmate	Aquatic 1 – Overwintering	150.5	0.52	1	137	< 0.001
Palmate	Aquatic 1 – Aquatic 2	39.23	0.22	1	138	< 0.001
Palmate	Overwintering – Aquatic 2	133.58	0.53	1	117	< 0.001
Alpine and palmate newts are presented separately (Species) as our models showed that their microbiota community structure was differentially affected by phase shifts. The contrasts indicate which phases were compared, using lexicon from Table 1.

## Sheet: Table S7
Supplementary Table 7. Significant log2 fold changes in abundance of bacterial phylotypes in the skin microbiota of captive alpine newts over the phase-shift from the first aquatic phase to the overwintering phase.
Phylum	Order	Family	Genus	Bd-inhibition	Variation specificity	Log2 fold change	SE	p-value
Actinobacteriota	Corynebacteriales	Mycobacteriaceae	Mycobacterium		unique	-2.92	1.3	0.0422
Actinobacteriota	Corynebacteriales	Nocardiaceae	Rhodococcus		unique	4.77	2.13	0.0431
Actinobacteriota	Gaiellales				unique	-4.07	1.76	0.0363
Actinobacteriota	Micrococcales	Microbacteriaceae			unique	4.16	1.72	0.029
Actinobacteriota	Pseudonocardiales	Pseudonocardiaceae	Pseudonocardia		unique	-5.81	2.42	0.0297
Bacteroidota	Chitinophagales	Chitinophagaceae			unique	-7.12	1.17	4.56e-09
Bacteroidota	Cytophagales	Microscillaceae			unique	-9.23	1.57	1.65e-08
Bacteroidota	Cytophagales	Spirosomaceae	Dyadobacter		unique	26.23	2.02	3.18e-37
Bacteroidota	Cytophagales	Spirosomaceae	Dyadobacter		unique	23.76	2.43	1.08e-21
Bacteroidota	Flavobacteriales	Crocinitomicaceae	Crocinitomix		unique	-5.71	1.52	0.000423
Bacteroidota	Flavobacteriales	Crocinitomicaceae	Fluviicola		unique	29.59	1.71	1.29e-65
Bacteroidota	Flavobacteriales	Flavobacteriaceae	Flavobacterium		unique	28.46	1.61	8.58e-68
Bacteroidota	Flavobacteriales	Flavobacteriaceae	Flavobacterium		unique	9.04	1.37	1.62e-10
Bacteroidota	Flavobacteriales	Flavobacteriaceae	Flavobacterium		unique	1.3	0.59	0.0474
Bacteroidota	Flavobacteriales	Flavobacteriaceae	Flavobacterium		unique	-6.36	2.74	0.0361
Bacteroidota	Sphingobacteriales	Sphingobacteriaceae	Pedobacter	+	unique	25.26	1.87	4.27e-40
Bacteroidota	Sphingobacteriales	Sphingobacteriaceae	Pedobacter	+	unique	23.75	2.73	1.94e-17
Bacteroidota	Sphingobacteriales	Sphingobacteriaceae	Pedobacter		unique	6.58	1.37	4.67e-06
Cyanobacteria	Cyanobacteriales	Xenococcaceae			unique	-5.36	1.77	0.0053
Desulfobacterota	Desulfovibrionales	Desulfovibrionaceae	Desulfovibrio		unique	3.91	1.44	0.0134
Firmicutes	Veillonellales				unique	6.14	1.39	2.87e-05
Patescibacteria	Saccharimonadales	LWQ8	LWQ8		unique	3.37	1.1	0.00494
Planctomycetota	Gemmatales	Gemmataceae	Fimbriiglobus		unique	-4.66	1.45	0.00298
Planctomycetota	OM190	OM190	OM190		unique	-4.48	1.79	0.0228
Proteobacteria	Alteromonadales	Alteromonadaceae	Rheinheimera		unique	7.45	1.24	6.58e-09
Proteobacteria	Burkholderiales	Alcaligenaceae	Advenella		unique	5.87	1.27	1.14e-05
Proteobacteria	Burkholderiales	Alcaligenaceae	Verticiella		unique	23.96	1.51	5.92e-55
Proteobacteria	Burkholderiales	Comamonadaceae	Hydrogenophaga		unique	5.19	2.15	0.029
Proteobacteria	Burkholderiales	Comamonadaceae		+	unique	5.23	1.28	0.000111
Proteobacteria	Burkholderiales	Comamonadaceae			unique	-2.38	0.85	0.0105
Proteobacteria	Burkholderiales	Comamonadaceae			unique	-3.27	1.09	0.00589
Proteobacteria	Burkholderiales	Oxalobacteraceae	Noviherbaspirillum		unique	4.78	1.36	0.00106
Proteobacteria	Burkholderiales	Oxalobacteraceae	Undibacterium		unique	2.61	0.74	0.000923
Proteobacteria	Caulobacterales	Caulobacteraceae	Brevundimonas		unique	4.82	1.67	0.00841
Proteobacteria	Caulobacterales	Caulobacteraceae	Phenylobacterium		unique	-4.44	1.4	0.00349
Proteobacteria	Caulobacterales	Hyphomonadaceae	Hirschia		unique	-2.99	1.27	0.0337
Proteobacteria	Caulobacterales	Hyphomonadaceae	SWB02		unique	-4.09	1.62	0.0222
Proteobacteria	Caulobacterales	Hyphomonadaceae	SWB02		unique	-4.65	1.72	0.0135
Proteobacteria	Dongiales	Dongiaceae	Dongia		unique	-3.85	0.98	0.000211
Proteobacteria	Enterobacterales	Erwiniaceae	Pantoea		unique	-3.4	1.13	0.00563
Proteobacteria	Gammaproteobacteria				unique	-4.68	1.2	0.000261
Proteobacteria	Legionellales	Legionellaceae	Legionella		unique	-4.28	1.86	0.0374
Proteobacteria	Micavibrionales				unique	-5.91	1.73	0.00144
Proteobacteria	Paracaedibacterales	Paracaedibacteraceae			unique	-6.06	2.73	0.0448
Proteobacteria	Pseudomonadales	Pseudomonadaceae	Pseudomonas		unique	24	2.32	2.97e-24
Proteobacteria	Rhizobiales	Devosiaceae	Devosia		unique	5.25	2.05	0.0197
Proteobacteria	Rhizobiales	Devosiaceae	Devosia		unique	5.08	1.35	0.000424
Proteobacteria	Rhizobiales	Devosiaceae	Devosia		unique	4.39	1.68	0.0171
Proteobacteria	Rhizobiales	Hyphomicrobiaceae	Hyphomicrobium		unique	-7.38	1.91	0.000284
Proteobacteria	Rhizobiales	Hyphomicrobiaceae	Pedomicrobium		unique	-4.24	1.53	0.0117
Proteobacteria	Rhizobiales	Rhizobiaceae	Mesorhizobium		unique	3.92	1.53	0.0197
Proteobacteria	Rhizobiales	Rhizobiaceae	Rhizobium		unique	23.56	1.98	1.11e-31
Proteobacteria	Rhizobiales	Rhizobiaceae	Rhizobium		unique	5.31	1.96	0.0132
Proteobacteria	Rhizobiales	Rhizobiaceae	Rhizobium		unique	3.81	0.84	1.52e-05
Proteobacteria	Rhodobacterales	Rhodobacteraceae			unique	23.38	2.28	9.48e-24
Proteobacteria	Rhodobacterales	Rhodobacteraceae			unique	-4.3	1.15	0.000446
Proteobacteria	Salinisphaerales	Solimonadaceae	Hydrocarboniphaga		unique	-9.11	0.82	7.16e-28
Proteobacteria	Salinisphaerales	Solimonadaceae	Nevskia		unique	9.65	0.75	1.75e-36
Proteobacteria	Salinisphaerales	Solimonadaceae	Nevskia		unique	-25.75	2.63	7.73e-22
Proteobacteria	Salinisphaerales	Solimonadaceae	Panacagrimonas		unique	-4.66	2	0.0358
Proteobacteria	Salinisphaerales	Solimonadaceae			unique	-3.8	1.74	0.0485
Proteobacteria	Sphingomonadales	Sphingomonadaceae	Sphingobium		unique	4.01	1.27	0.0036
Proteobacteria	Sphingomonadales	Sphingomonadaceae	Sphingomonas		unique	-5.09	1.12	1.73e-05
Proteobacteria	Xanthomonadales	Xanthomonadaceae	Luteimonas		unique	4.32	1.17	0.000537
Proteobacteria					unique	-5.77	1.36	6.01e-05
Verrucomicrobiota	Chlamydiales	Chlamydiaceae	Candidatus		unique	-4.36	1.73	0.0222
Actinobacteriota	Corynebacteriales	Corynebacteriaceae	Corynebacterium		common	-6.98	1.49	9.28e-06
Actinobacteriota	Corynebacteriales	Nocardiaceae	Rhodococcus		common	9.04	0.81	9.52e-28
Actinobacteriota	Frankiales				common	-5.75	0.63	4.44e-19
Actinobacteriota	Micrococcales	Microbacteriaceae	Galbitalea		common	6.54	0.96	3.41e-11
Actinobacteriota	Micrococcales	Microbacteriaceae	Parafrigoribacterium		common	25.42	2.39	1.41e-25
Actinobacteriota	Micrococcales	Micrococcaceae	Pseudarthrobacter		common	6.94	1.24	7.36e-08
Actinobacteriota	Propionibacteriales	Nocardioidaceae	Nocardioides		common	-7.24	1.45	1.85e-06
Actinobacteriota	Pseudonocardiales	Pseudonocardiaceae	Pseudonocardia		common	-3.94	0.48	1.09e-15
Bacteroidota	Bacteroidales	Bacteroidaceae	Bacteroides		common	9.19	1.52	5.17e-09
Bacteroidota	Bacteroidales	Bacteroidaceae	Bacteroides		common	7.13	1.56	1.39e-05
Bacteroidota	Bacteroidales	Rikenellaceae	Mucinivorans		common	23.21	1.97	4.76e-31
Bacteroidota	Chitinophagales	Chitinophagaceae	Edaphobaculum		common	2.2	0.81	0.0128
Bacteroidota	Chitinophagales	Chitinophagaceae	Rurimicrobium		common	5.7	0.79	2.08e-12
Bacteroidota	Chitinophagales	Chitinophagaceae	Sediminibacterium		common	-4.77	0.84	4.95e-08
Bacteroidota	Chitinophagales	Chitinophagaceae	Terrimonas		common	-5.66	1.51	0.000457
Bacteroidota	Cytophagales	Microscillaceae			common	-5.91	1.09	1.79e-07
Bacteroidota	Cytophagales	Spirosomaceae	Emticicia		common	5.77	1.34	4.68e-05
Bacteroidota	Cytophagales	Spirosomaceae	Emticicia		common	5.26	1.2	2.98e-05
Bacteroidota	Flavobacteriales	Crocinitomicaceae	Fluviicola		common	-5.59	0.66	9.49e-17
Bacteroidota	Flavobacteriales	Flavobacteriaceae	Flavobacterium		common	9.45	0.71	3.73e-39
Bacteroidota	Flavobacteriales	Flavobacteriaceae	Flavobacterium		common	6.74	1.1	3.56e-09
Bacteroidota	Flavobacteriales	Flavobacteriaceae	Flavobacterium		common	-1.86	0.71	0.017
Bacteroidota	Flavobacteriales	Weeksellaceae	Chryseobacterium		common	13.56	0.93	1.21e-46
Bacteroidota	Flavobacteriales	Weeksellaceae	Chryseobacterium		common	-5.41	1.85	0.00746
Bacteroidota	Flavobacteriales				common	-6.73	1.12	7.19e-09
Bacteroidota	Sphingobacteriales	Sphingobacteriaceae	Pedobacter	+	common	26.11	1.02	2.3e-141
Bacteroidota	Sphingobacteriales	Sphingobacteriaceae	Pedobacter	+	common	24.58	1.41	9.55e-67
Bacteroidota	Sphingobacteriales	Sphingobacteriaceae	Pedobacter	+	common	10.4	1.05	3.08e-22
Bacteroidota	Sphingobacteriales	Sphingobacteriaceae	Pedobacter	+	common	8.72	0.64	7.49e-41
Bacteroidota	Sphingobacteriales				common	-5.29	1.16	1.47e-05
Bdellovibrionota	Bacteriovoracales	Bacteriovoracaceae	Peredibacter		common	6.55	1	2.7e-10
Chloroflexi	Caldilineales	Caldilineaceae			common	-7.28	0.87	2.28e-16
Cyanobacteria	Cyanobacteriales	Microcystaceae	Chalicogloea		common	-7.22	1.12	4.46e-10
Firmicutes	Paenibacillales	Paenibacillaceae	Paenibacillus	+	common	3.77	1.64	0.0374
Myxococcota	Blfdi19	Blfdi19	Blfdi19		common	-10.09	0.89	1.45e-28
Myxococcota	Nannocystales	Nannocystaceae	Nannocystis		common	-7.34	0.63	4.07e-30
Myxococcota	Polyangiales	Polyangiaceae	Pajaroellobacter		common	-10.92	0.85	2.02e-36
Myxococcota	Polyangiales	Polyangiaceae			common	-11.9	1.02	2.78e-30
Nitrospirota	Nitrospirales	Nitrospiraceae	Nitrospira		common	-6.82	1	4.64e-11
Patescibacteria	Candidatus	Candidatus	Candidatus		common	11.96	0.68	4.67e-67
Planctomycetota	OM190	OM190	OM190		common	-5.17	1.61	0.00302
Planctomycetota	OM190	OM190	OM190		common	-8.37	0.8	1.18e-24
Planctomycetota	Planctomycetales	Rubinisphaeraceae	SH-PL14		common	-6.06	0.87	1.12e-11
Proteobacteria	Alteromonadales	Alteromonadaceae	Rheinheimera	+	common	2.71	0.91	0.00635
Proteobacteria	Alteromonadales	Alteromonadaceae	Rheinheimera	+	common	-1.89	0.52	0.000755
Proteobacteria	Burkholderiales	Chromobacteriaceae			common	2.52	1.02	0.0245
Proteobacteria	Burkholderiales	Comamonadaceae	Polaromonas		common	4.97	1.84	0.0137
Proteobacteria	Burkholderiales	Comamonadaceae			common	6.07	0.68	4.19e-18
Proteobacteria	Burkholderiales	Comamonadaceae			common	-3.71	0.36	2.97e-24
Proteobacteria	Burkholderiales	Comamonadaceae			common	-5	0.53	1.9e-20
Proteobacteria	Burkholderiales	Comamonadaceae		+	common	-5.51	2.39	0.0374
Proteobacteria	Burkholderiales	Comamonadaceae			common	-5.74	0.76	1.79e-13
Proteobacteria	Burkholderiales	Comamonadaceae		+	common	-7.58	0.6	9.03e-36
Proteobacteria	Burkholderiales	Comamonadaceae			common	-11.03	0.95	5.12e-30
Proteobacteria	Burkholderiales	Comamonadaceae			common	-13.37	1.21	1.78e-27
Proteobacteria	Burkholderiales	Comamonadaceae		+	common	-25.76	1.45	1.34e-68
Proteobacteria	Burkholderiales	Methylophilaceae	Methylophilus		common	-3.45	0.43	1.16e-14
Proteobacteria	Burkholderiales	Methylophilaceae	Methylotenera		common	-4.5	0.32	3.97e-44
Proteobacteria	Burkholderiales	Methylophilaceae			common	-5.64	2.01	0.0102
Proteobacteria	Burkholderiales	Methylophilaceae		+	common	-6.87	1.6	4.8e-05
Proteobacteria	Burkholderiales	Nitrosomonadaceae	Nitrosospira		common	-27.45	1.21	2.88e-111
Proteobacteria	Burkholderiales	Oxalobacteraceae	Janthinobacterium		common	6.79	1.6	5.75e-05
Proteobacteria	Burkholderiales	Oxalobacteraceae	Massilia		common	5.9	1.03	3.67e-08
Proteobacteria	Burkholderiales	Oxalobacteraceae	Undibacterium		common	-8.4	0.98	4.99e-17
Proteobacteria	Burkholderiales	Rhodocyclaceae	Methyloversatilis		common	-5.23	0.44	6.7e-31
Proteobacteria	Burkholderiales	Sutterellaceae			common	3.85	1.05	0.00058
Proteobacteria	Caulobacterales	Caulobacteraceae	Brevundimonas		common	8.06	0.67	2.13e-32
Proteobacteria	Caulobacterales	Caulobacteraceae	Brevundimonas		common	6.64	1	1.26e-10
Proteobacteria	Caulobacterales	Caulobacteraceae	Brevundimonas		common	4.58	0.57	3.66e-15
Proteobacteria	Caulobacterales	Caulobacteraceae	Brevundimonas		common	-3.57	0.79	1.87e-05
Proteobacteria	Caulobacterales	Caulobacteraceae	Caulobacter		common	4.84	1.39	0.0012
Proteobacteria	Caulobacterales	Caulobacteraceae	Caulobacter		common	3.88	0.66	1.45e-08
Proteobacteria	Caulobacterales	Caulobacteraceae			common	5.01	0.87	3.49e-08
Proteobacteria	Caulobacterales	Hyphomonadaceae	SWB02		common	-7.01	1.18	1.21e-08
Proteobacteria	Enterobacterales	Morganellaceae	Morganella		common	4.17	1.9	0.0478
Proteobacteria	Enterobacterales	Yersiniaceae	Yersinia	+	common	25.39	1.67	9.06e-51
Proteobacteria	Enterobacterales	Yersiniaceae	Yersinia		common	5.68	2.03	0.0104
Proteobacteria	Legionellales	Legionellaceae	Legionella		common	24.23	2.11	1.37e-29
Proteobacteria	Legionellales	Legionellaceae	Legionella		common	4.68	0.91	9.37e-07
Proteobacteria	Legionellales	Legionellaceae	Legionella		common	3.88	1.41	0.0117
Proteobacteria	Oceanospirillales	Halomonadaceae	HdN1		common	-6.71	1.26	3.24e-07
Proteobacteria	Pseudomonadales	Moraxellaceae	Perlucidibaca		common	6.75	1	7.81e-11
Proteobacteria	Pseudomonadales	Pseudomonadaceae	Pseudomonas		common	23.41	2.17	2.88e-26
Proteobacteria	Pseudomonadales	Pseudomonadaceae	Pseudomonas		common	9.48	1.08	9.43e-18
Proteobacteria	Pseudomonadales	Pseudomonadaceae	Pseudomonas		common	9.26	0.82	2.13e-28
Proteobacteria	Pseudomonadales	Pseudomonadaceae	Pseudomonas		common	5.56	0.81	2.3e-11
Proteobacteria	Pseudomonadales	Pseudomonadaceae	Pseudomonas		common	5.54	0.67	5.93e-16
Proteobacteria	Pseudomonadales	Pseudomonadaceae	Pseudomonas		common	5.54	0.96	2.6e-08
Proteobacteria	Pseudomonadales	Pseudomonadaceae	Pseudomonas		common	5.03	0.72	1.58e-11
Proteobacteria	Pseudomonadales	Pseudomonadaceae	Pseudomonas		common	3.47	0.66	4.59e-07
Proteobacteria	Pseudomonadales	Pseudomonadaceae	Pseudomonas		common	3.22	0.64	1.64e-06
Proteobacteria	Reyranellales	Reyranellaceae	Reyranella		common	-3.06	1.26	0.0275
Proteobacteria	Reyranellales	Reyranellaceae	Reyranella		common	-3.42	1.4	0.0269
Proteobacteria	Rhizobiales	Beijerinckiaceae	Bosea		common	2.07	0.56	0.000595
Proteobacteria	Rhizobiales	Hyphomicrobiaceae	Hyphomicrobium		common	-4.46	0.89	1.62e-06
Proteobacteria	Rhizobiales	Hyphomicrobiaceae	Hyphomicrobium		common	-6.65	1.46	1.53e-05
Proteobacteria	Rhizobiales	Rhizobiaceae	Rhizobium	+	common	9.57	0.63	9.06e-51
Proteobacteria	Rhizobiales	Rhizobiaceae	Rhizobium		common	6.47	0.59	1.65e-27
Proteobacteria	Rhizobiales	Rhizobiaceae	Rhizobium		common	5.1	1.15	2.65e-05
Proteobacteria	Rhizobiales	Rhizobiaceae			common	-6.04	1.27	5.7e-06
Proteobacteria	Rhizobiales	Rhizobiales			common	-5.19	1.48	0.00106
Proteobacteria	Rhizobiales	Xanthobacteraceae			common	4.5	0.71	1.03e-09
Proteobacteria	Rhodobacterales	Rhodobacteraceae	Rhodobacter		common	5.04	0.71	6.71e-12
Proteobacteria	Rhodobacterales	Rhodobacteraceae	Rhodobacter		common	-5.73	0.76	1.85e-13
Proteobacteria	Rhodobacterales	Rhodobacteraceae	Rhodobacter		common	-6.89	1.53	1.92e-05
Proteobacteria	Rhodospirillales	Rhodospirillaceae			common	-3.68	1.29	0.00899
Proteobacteria	Rhodospirillales				common	4.51	1.69	0.0146
Proteobacteria	Rickettsiales	Rickettsiaceae	Candidatus		common	-2.54	0.8	0.00318
Proteobacteria	Rickettsiales	Rickettsiaceae			common	3.6	0.78	1.16e-05
Proteobacteria	Salinisphaerales	Solimonadaceae	Hydrocarboniphaga		common	-11.32	1.19	9.1e-21
Proteobacteria	Salinisphaerales	Solimonadaceae	Nevskia		common	-3.67	0.32	1.08e-28
Proteobacteria	Salinisphaerales	Solimonadaceae	Nevskia		common	-5.5	0.67	1.83e-15
Proteobacteria	Salinisphaerales	Solimonadaceae	Nevskia		common	-5.97	0.53	4.26e-28
Proteobacteria	Salinisphaerales	Solimonadaceae	Nevskia		common	-6.68	1.2	8.15e-08
Proteobacteria	Salinisphaerales	Solimonadaceae	Panacagrimonas		common	-8.34	0.88	2.23e-20
Proteobacteria	Salinisphaerales	Solimonadaceae	Polycyclovorans		common	-9.49	1.34	6.48e-12
Proteobacteria	Sphingomonadales	Sphingomonadaceae	Novosphingobium		common	7.24	0.6	1.13e-32
Proteobacteria	Sphingomonadales	Sphingomonadaceae	Novosphingobium		common	1.99	0.89	0.045
Proteobacteria	Sphingomonadales	Sphingomonadaceae	Sphingobium		common	6.48	0.75	2.1e-17
Proteobacteria	Sphingomonadales	Sphingomonadaceae	Sphingopyxis		common	5.58	0.78	4.59e-12
Proteobacteria	Sphingomonadales	Sphingomonadaceae	Sphingorhabdus		common	-3.92	1.23	0.00337
Proteobacteria	Sphingomonadales	Sphingomonadaceae			common	-7.57	0.6	2.27e-35
Verrucomicrobiota	Verrucomicrobiales	Akkermansiaceae	Akkermansia		common	6.47	1.55	7.56e-05
Verrucomicrobiota	Verrucomicrobiales	Akkermansiaceae	Akkermansia		common	6.07	1.15	4.19e-07
Verrucomicrobiota	Verrucomicrobiales	Rubritaleaceae	Luteolibacter		common	-10.47	0.48	5.95e-104
Verrucomicrobiota	Verrucomicrobiales	Rubritaleaceae	Luteolibacter		common	-29.3	1.16	6.28e-138
Verrucomicrobiota	Verrucomicrobiales	Verrucomicrobiaceae	Prosthecobacter		common	3.94	1.35	0.00741
Each line describes a phylotype differentially abundant in the microbiota of overwintering newts compared to newts in the first aquatic phase. Phylotypes that were specifically differentially abundant in the microbiota of alpine newts (unique; n = 66) and that which also differed in abundance in palmate newts (common; n = 127) are presented separately (Variation specificity). Bd-inhibitory taxa a…

## Sheet: Table S8
Supplementary Table 8. Significant log2 fold changes in abundance of bacterial phylotypes in the skin microbiota of captive palmate newts over the phase-shift from the first aquatic phase to the overwintering phase.
Phylum	Order	Family	Genus	Bd-inhibition	Variation specificity	Log2 fold change	SE	p-value
Actinobacteriota	Corynebacteriales	Nocardiaceae	Rhodococcus		unique	4.73	1.21	0.000334
Actinobacteriota	Frankiales	Frankiales	Frankiales	+	unique	23.79	1.6	4.9e-49
Actinobacteriota	Gaiellales				unique	-3.99	1.46	0.0185
Actinobacteriota	Micrococcales	Microbacteriaceae	Aurantimicrobium	+	unique	-4.99	1.82	0.0183
Actinobacteriota	Micrococcales	Microbacteriaceae			unique	4.78	1.6	0.00897
Bacteroidota	Bacteroidales	Bacteroidaceae	Bacteroides		unique	4.94	1.98	0.0335
Bacteroidota	Bacteroidales	Rikenellaceae	Mucinivorans		unique	5.07	1.62	0.00551
Bacteroidota	Bacteroidales	Tannerellaceae	Macellibacteroides		unique	23.55	1.79	3.24e-38
Bacteroidota	Cytophagales	Microscillaceae			unique	-5.02	1.62	0.00635
Bacteroidota	Cytophagales	Spirosomaceae	Pseudarcicella		unique	-5.34	1.1	4.77e-06
Bacteroidota	Flavobacteriales	Crocinitomicaceae	Fluviicola		unique	-26.58	1.46	9.85e-73
Bacteroidota	Flavobacteriales	Flavobacteriaceae	Flavobacterium		unique	25.52	1.38	1.85e-74
Bacteroidota	Flavobacteriales	Flavobacteriaceae	Flavobacterium		unique	11.21	1.05	9.44e-26
Bacteroidota	Flavobacteriales	Flavobacteriaceae	Flavobacterium		unique	5.02	0.77	3.24e-10
Bacteroidota	Flavobacteriales	Flavobacteriaceae	Flavobacterium		unique	-26.57	1.34	2.2e-86
Bacteroidota	Sphingobacteriales	KD3-93	KD3-93		unique	-5.76	1.72	0.00281
Bacteroidota	Sphingobacteriales				unique	-4.92	2	0.0378
Bacteroidota	Sphingobacteriales	Sphingobacteriaceae	Pedobacter	+	unique	28.74	2.19	3.22e-38
Bdellovibrionota	Bdellovibrionales	Bdellovibrionaceae	OM27		unique	-5.3	1.56	0.00236
Desulfobacterota	Desulfovibrionales	Desulfovibrionaceae	Desulfovibrio		unique	5.3	1.64	0.0041
Firmicutes	Erysipelotrichales	Erysipelotrichaceae	Faecalitalea		unique	23.3	1.86	6.79e-35
Firmicutes	Veillonellales	Sporomusaceae	Anaerosinus		unique	23.34	1.95	6.31e-32
Fusobacteriota	Fusobacteriales	Fusobacteriaceae	Cetobacterium		unique	2.32	0.73	0.00473
Planctomycetota	OM190	OM190	OM190		unique	-5.51	1.63	0.00255
Planctomycetota	OM190	OM190	OM190		unique	-5.52	1.45	0.000535
Planctomycetota	Phycisphaerales	Phycisphaeraceae	SM1A02		unique	-4.15	1.72	0.0415
Planctomycetota	Planctomycetales	Rubinisphaeraceae			unique	-4.56	1.71	0.0216
Planctomycetota	Planctomycetales				unique	-4.7	1.8	0.0252
Proteobacteria	Aeromonadales	Aeromonadaceae	Aeromonas	+	unique	4.75	1.13	0.000101
Proteobacteria	Alteromonadales	Alteromonadaceae	Rheinheimera	+	unique	25.71	2.07	1.97e-34
Proteobacteria	Burkholderiales	Chromobacteriaceae	Vogesella		unique	-28.73	1.45	1.47e-85
Proteobacteria	Burkholderiales	Comamonadaceae	Diaphorobacter	+	unique	24.04	1.6	6.94e-50
Proteobacteria	Burkholderiales	Comamonadaceae	Hydrogenophaga		unique	6.78	0.73	7.41e-20
Proteobacteria	Burkholderiales	Comamonadaceae	Hydrogenophaga		unique	-4.12	1.6	0.0272
Proteobacteria	Burkholderiales	Comamonadaceae	Variovorax		unique	25.06	2.03	5.25e-34
Proteobacteria	Burkholderiales	Comamonadaceae			unique	24.92	1.35	3.44e-74
Proteobacteria	Burkholderiales	Comamonadaceae			unique	24.29	2.12	1.74e-29
Proteobacteria	Burkholderiales	Comamonadaceae			unique	23.8	2.29	2.28e-24
Proteobacteria	Caedibacterales	Caedibacteraceae	Caedibacter		unique	-5.36	2.03	0.0235
Proteobacteria	Caulobacterales	Caulobacteraceae	Caulobacter		unique	3.81	0.71	4.41e-07
Proteobacteria	Caulobacterales	Hyphomonadaceae	Hirschia		unique	-2.22	0.91	0.0389
Proteobacteria					unique	25.78	1.19	4.03e-101
Proteobacteria	Diplorickettsiales	Diplorickettsiaceae			unique	-5.03	1.6	0.00534
Proteobacteria	Diplorickettsiales	Diplorickettsiaceae			unique	-5.04	1.91	0.0239
Proteobacteria	Enterobacterales	Hafniaceae	Hafnia		unique	9.48	0.77	1.02e-33
Proteobacteria	Pseudomonadales	Moraxellaceae	Permianibacter		unique	-4.61	1.63	0.0147
Proteobacteria	Pseudomonadales	Pseudomonadaceae	Pseudomonas		unique	12.59	1	3.96e-35
Proteobacteria	Rhizobiales	Devosiaceae	Devosia		unique	5.28	1.42	0.000701
Proteobacteria	Rhizobiales	Hyphomicrobiaceae	Hyphomicrobium		unique	-3	1.06	0.014
Proteobacteria	Rhizobiales	Rhizobiaceae	Rhizobium		unique	4.71	1.66	0.0142
Proteobacteria	Rhizobiales	Rhizobiaceae	Rhizobium		unique	3.01	1.11	0.0193
Proteobacteria	Rhizobiales	Rhizobiaceae	Rhizobium	+	unique	7.14	1.22	2.25e-08
Proteobacteria	Rhizobiales	Rhizobiales			unique	-5.06	2.1	0.0415
Proteobacteria	Rhizobiales	Xanthobacteraceae	Bradyrhizobium		unique	4.52	1.05	7.09e-05
Proteobacteria	Rhodobacterales	Rhodobacteraceae	Paracoccus		unique	4.41	1.49	0.00984
Proteobacteria	Rhodobacterales	Rhodobacteraceae			unique	-6.11	1.54	0.000273
Proteobacteria	Rhodospirillales				unique	6.7	1.54	5.2e-05
Proteobacteria	Sphingomonadales	Sphingomonadaceae			unique	-3.93	1.65	0.044
Proteobacteria					unique	-6.35	2	0.00497
Verrucomicrobiota	Chlamydiales	Parachlamydiaceae	Candidatus		unique	-4.94	1.82	0.0191
Verrucomicrobiota	Pedosphaerales	Pedosphaeraceae	Pedosphaeraceae		unique	-3.54	1.48	0.0435
Verrucomicrobiota	Pedosphaerales	Pedosphaeraceae	SH3-11		unique	-7.26	1.01	4.46e-12
Verrucomicrobiota	Verrucomicrobiales	Akkermansiaceae	Akkermansia		unique	6.33	1.11	5.26e-08
Verrucomicrobiota	Verrucomicrobiales	Akkermansiaceae	Akkermansia		unique	5.02	1.78	0.0144
Actinobacteriota	Corynebacteriales	Corynebacteriaceae	Corynebacterium		common	-10.1	1.26	7.41e-15
Actinobacteriota	Corynebacteriales	Nocardiaceae	Rhodococcus		common	8.51	0.74	1.48e-29
Actinobacteriota	Frankiales				common	-3.53	0.53	1.67e-10
Actinobacteriota	Micrococcales	Microbacteriaceae	Galbitalea		common	6.91	1.36	1.75e-06
Actinobacteriota	Micrococcales	Microbacteriaceae	Parafrigoribacterium		common	25.93	1.28	8.2e-90
Actinobacteriota	Micrococcales	Micrococcaceae	Pseudarthrobacter		common	5.58	1.49	0.000682
Actinobacteriota	Propionibacteriales	Nocardioidaceae	Nocardioides		common	-4.48	1.7	0.0238
Actinobacteriota	Pseudonocardiales	Pseudonocardiaceae	Pseudonocardia		common	-4.91	0.7	1.08e-11
Bacteroidota	Bacteroidales	Bacteroidaceae	Bacteroides		common	7.47	0.94	9.93e-15
Bacteroidota	Bacteroidales	Bacteroidaceae	Bacteroides		common	6.75	1.6	9.82e-05
Bacteroidota	Bacteroidales	Rikenellaceae	Mucinivorans		common	4.94	1.13	4.69e-05
Bacteroidota	Chitinophagales	Chitinophagaceae	Edaphobaculum		common	3.37	0.63	4.63e-07
Bacteroidota	Chitinophagales	Chitinophagaceae	Rurimicrobium		common	5.39	1.63	0.00328
Bacteroidota	Chitinophagales	Chitinophagaceae	Sediminibacterium		common	-7.65	0.68	1.04e-28
Bacteroidota	Chitinophagales	Chitinophagaceae	Terrimonas		common	-6.31	1.34	1.09e-05
Bacteroidota	Cytophagales	Microscillaceae			common	-4.79	1.52	0.00531
Bacteroidota	Cytophagales	Spirosomaceae	Emticicia		common	5.75	0.97	1.76e-08
Bacteroidota	Cytophagales	Spirosomaceae	Emticicia		common	5.51	1.21	2.25e-05
Bacteroidota	Flavobacteriales	Crocinitomicaceae	Fluviicola		common	-7.25	1.03	1.11e-11
Bacteroidota	Flavobacteriales	Flavobacteriaceae	Flavobacterium		common	8.45	1.12	3e-13
Bacteroidota	Flavobacteriales	Flavobacteriaceae	Flavobacterium		common	3.89	1.13	0.002
Bacteroidota	Flavobacteriales	Flavobacteriaceae	Flavobacterium		common	-3.08	0.7	4.77e-05
Bacteroidota	Flavobacteriales				common	-5.18	1.44	0.0012
Bacteroidota	Flavobacteriales	Weeksellaceae	Chryseobacterium		common	27.47	1.69	3.79e-58
Bacteroidota	Flavobacteriales	Weeksellaceae	Chryseobacterium		common	-25.08	1.26	6.15e-87
Bacteroidota	Sphingobacteriales				common	-5.81	0.82	9.79e-12
Bacteroidota	Sphingobacteriales	Sphingobacteriaceae	Pedobacter	+	common	25.88	1.31	1.13e-85
Bacteroidota	Sphingobacteriales	Sphingobacteriaceae	Pedobacter	+	common	23.84	1.65	7.22e-46
Bacteroidota	Sphingobacteriales	Sphingobacteriaceae	Pedobacter	+	common	11.06	0.53	1.04e-95
Bacteroidota	Sphingobacteriales	Sphingobacteriaceae	Pedobacter	+	common	5.47	1.52	0.00116
Bdellovibrionota	Bacteriovoracales	Bacteriovoracaceae	Peredibacter		common	3.03	1.17	0.0272
Chloroflexi	Caldilineales	Caldilineaceae			common	-7.67	0.88	1.78e-17
Cyanobacteria	Cyanobacteriales	Microcystaceae	Chalicogloea		common	-4.43	0.87	1.73e-06
Firmicutes	Paenibacillales	Paenibacillaceae	Paenibacillus	+	common	4.27	1.47	0.0117
Myxococcota	Blfdi19	Blfdi19	Blfdi19		common	-9.05	0.75	2.31e-32
Myxococcota	Nannocystales	Nannocystaceae	Nannocystis		common	-9.02	0.74	6.22e-33
Myxococcota	Polyangiales	Polyangiaceae	Pajaroellobacter		common	-9.57	0.8	9.44e-32
Myxococcota	Polyangiales	Polyangiaceae			common	-7.01	1.44	5.34e-06
Nitrospirota	Nitrospirales	Nitrospiraceae	Nitrospira		common	-5.14	1.15	3.33e-05
Patescibacteria	Candidatus	Candidatus	Candidatus		common	11.48	0.81	4.77e-44
Planctomycetota	OM190	OM190	OM190		common	-4.69	1.72	0.0187
Planctomycetota	OM190	OM190	OM190		common	-5.17	2.15	0.0426
Planctomycetota	Planctomycetales	Rubinisphaeraceae	SH-PL14		common	-4.97	1.13	4.64e-05
Proteobacteria	Alteromonadales	Alteromonadaceae	Rheinheimera	+	common	2.92	0.73	0.000268
Proteobacteria	Alteromonadales	Alteromonadaceae	Rheinheimera	+	common	-4.58	0.55	9.52e-16
Proteobacteria	Burkholderiales	Chromobacteriaceae			common	3.37	0.68	3.51e-06
Proteobacteria	Burkholderiales	Comamonadaceae	Polaromonas		common	24.91	1.62	7.49e-52
Proteobacteria	Burkholderiales	Comamonadaceae			common	8.96	0.58	3.63e-53
Proteobacteria	Burkholderiales	Comamonadaceae			common	-1.61	0.37	4.64e-05
Proteobacteria	Burkholderiales	Comamonadaceae		+	common	-6.08	0.63	3.85e-21
Proteobacteria	Burkholderiales	Comamonadaceae			common	-6.43	1.14	9.58e-08
Proteobacteria	Burkholderiales	Comamonadaceae			common	-6.53	1.69	0.000423
Proteobacteria	Burkholderiales	Comamonadaceae			common	-6.67	0.53	3.87e-35
Proteobacteria	Burkholderiales	Comamonadaceae		+	common	-8.16	0.72	1.51e-28
Proteobacteria	Burkholderiales	Comamonadaceae			common	-8.58	1.7	1.94e-06
Proteobacteria	Burkholderiales	Comamonadaceae		+	common	-27.13	1.26	4.03e-101
Proteobacteria	Burkholderiales	Methylophilaceae	Methylophilus		common	-4.69	0.41	9.35e-29
Proteobacteria	Burkholderiales	Methylophilaceae	Methylotenera		common	-6.69	0.46	1.66e-47
Proteobacteria	Burkholderiales	Methylophilaceae			common	-5.28	1.94	0.0191
Proteobacteria	Burkholderiales	Methylophilaceae		+	common	-25.63	1.33	7.08e-81
Proteobacteria	Burkholderiales	Nitrosomonadaceae	Nitrosospira		common	-26.99	1.26	1.06e-99
Proteobacteria	Burkholderiales	Oxalobacteraceae	Janthinobacterium		common	25.61	2.38	4.6e-26
Proteobacteria	Burkholderiales	Oxalobacteraceae	Massilia		common	5.62	1	1.07e-07
Proteobacteria	Burkholderiales	Oxalobacteraceae	Undibacterium		common	-26.19	1.45	8.97e-72
Proteobacteria	Burkholderiales	Rhodocyclaceae	Methyloversatilis		common	-5.36	0.49	2.59e-27
Proteobacteria	Burkholderiales	Sutterellaceae			common	4.58	1.76	0.0252
Proteobacteria	Caulobacterales	Caulobacteraceae	Brevundimonas		common	27.18	1.02	5.19e-154
Proteobacteria	Caulobacterales	Caulobacteraceae	Brevundimonas		common	9.68	0.55	7.36e-68
Proteobacteria	Caulobacterales	Caulobacteraceae	Brevundimonas		common	3.34	0.53	1.13e-09
Proteobacteria	Caulobacterales	Caulobacteraceae	Brevundimonas		common	-3.7	0.81	1.84e-05
Proteobacteria	Caulobacterales	Caulobacteraceae	Caulobacter		common	5.33	1.77	0.00816
Proteobacteria	Caulobacterales	Caulobacteraceae	Caulobacter		common	2.02	0.8	0.031
Proteobacteria	Caulobacterales	Caulobacteraceae			common	4.82	0.79	6.02e-09
Proteobacteria	Caulobacterales	Hyphomonadaceae	SWB02		common	-5.86	0.97	8.67e-09
Proteobacteria	Enterobacterales	Morganellaceae	Morganella		common	4.96	2.03	0.0386
Proteobacteria	Enterobacterales	Yersiniaceae	Yersinia	+	common	25.35	1.6	1.79e-55
Proteobacteria	Enterobacterales	Yersiniaceae	Yersinia		common	8.03	0.98	1.69e-15
Proteobacteria	Legionellales	Legionellaceae	Legionella		common	24.71	1.94	3.57e-36
Proteobacteria	Legionellales	Legionellaceae	Legionella		common	3.86	0.97	0.000274
Proteobacteria	Legionellales	Legionellaceae	Legionella		common	3.5	1.39	0.0317
Proteobacteria	Oceanospirillales	Halomonadaceae	HdN1		common	-7.87	0.79	9.31e-23
Proteobacteria	Pseudomonadales	Moraxellaceae	Perlucidibaca		common	6.23	1.1	6.52e-08
Proteobacteria	Pseudomonadales	Pseudomonadaceae	Pseudomonas		common	26.6	2.85	7.23e-20
Proteobacteria	Pseudomonadales	Pseudomonadaceae	Pseudomonas		common	23.71	2.17	6.54e-27
Proteobacteria	Pseudomonadales	Pseudomonadaceae	Pseudomonas		common	23.67	2.06	1.87e-29
Proteobacteria	Pseudomonadales	Pseudomonadaceae	Pseudomonas		common	9.24	0.71	2.18e-37
Proteobacteria	Pseudomonadales	Pseudomonadaceae	Pseudomonas		common	8.39	0.73	1.72e-29
Proteobacteria	Pseudomonadales	Pseudomonadaceae	Pseudomonas		common	7.83	0.63	2.75e-34
Proteobacteria	Pseudomonadales	Pseudomonadaceae	Pseudomonas		common	7.17	0.67	6.49e-26
Proteobacteria	Pseudomonadales	Pseudomonadaceae	Pseudomonas		common	5.51	0.56	1.24e-21
Proteobacteria	Pseudomonadales	Pseudomonadaceae	Pseudomonas		common	2.84	0.65	4.72e-05
Proteobacteria	Reyranellales	Reyranellaceae	Reyranella		common	-2.98	1.1	0.0191
Proteobacteria	Reyranellales	Reyranellaceae	Reyranella		common	-3.54	1.09	0.00406
Proteobacteria	Rhizobiales	Beijerinckiaceae	Bosea		common	3.3	0.72	2.22e-05
Proteobacteria	Rhizobiales	Hyphomicrobiaceae	Hyphomicrobium		common	-8.49	0.94	8.75e-19
Proteobacteria	Rhizobiales	Hyphomicrobiaceae	Hyphomicrobium		common	-25.73	1.41	2.59e-73
Proteobacteria	Rhizobiales	Rhizobiaceae	Rhizobium		common	8.08	0.68	2.93e-31
Proteobacteria	Rhizobiales	Rhizobiaceae	Rhizobium		common	6.13	1.21	1.71e-06
Proteobacteria	Rhizobiales	Rhizobiaceae	Rhizobium	+	common	9.24	0.89	2.46e-24
Proteobacteria	Rhizobiales	Rhizobiaceae			common	-4.2	1.26	0.003
Proteobacteria	Rhizobiales	Rhizobiales			common	-5.2	1.6	0.00403
Proteobacteria	Rhizobiales	Xanthobacteraceae			common	4.35	0.81	4.03e-07
Proteobacteria	Rhodobacterales	Rhodobacteraceae	Rhodobacter		common	7.91	0.55	2.18e-45
Proteobacteria	Rhodobacterales	Rhodobacteraceae	Rhodobacter		common	-5.62	1.07	7.89e-07
Proteobacteria	Rhodobacterales	Rhodobacteraceae	Rhodobacter		common	-12.29	1.14	5.66e-26
Proteobacteria	Rhodospirillales	Rhodospirillaceae			common	-5.37	0.94	6.21e-08
Proteobacteria	Rhodospirillales				common	4.29	1.66	0.0272
Proteobacteria	Rickettsiales	Rickettsiaceae	Candidatus		common	-2.52	0.89	0.0138
Proteobacteria	Rickettsiales	Rickettsiaceae			common	6.49	0.68	6.72e-21
Proteobacteria	Salinisphaerales	Solimonadaceae	Hydrocarboniphaga		common	-7.3	1.01	3.76e-12
Proteobacteria	Salinisphaerales	Solimonadaceae	Nevskia		common	-4.7	0.33	1.02e-45
Proteobacteria	Salinisphaerales	Solimonadaceae	Nevskia		common	-5.38	0.49	2.02e-27
Proteobacteria	Salinisphaerales	Solimonadaceae	Nevskia		common	-8.6	0.5	3.63e-65
Proteobacteria	Salinisphaerales	Solimonadaceae	Nevskia		common	-8.66	1.08	6.2e-15
Proteobacteria	Salinisphaerales	Solimonadaceae	Panacagrimonas		common	-8.29	0.98	1.97e-16
Proteobacteria	Salinisphaerales	Solimonadaceae	Polycyclovorans		common	-6.77	2.03	0.00295
Proteobacteria	Sphingomonadales	Sphingomonadaceae	Novosphingobium		common	5.06	0.58	1.06e-17
Proteobacteria	Sphingomonadales	Sphingomonadaceae	Novosphingobium		common	3.71	0.77	5.74e-06
Proteobacteria	Sphingomonadales	Sphingomonadaceae	Sphingobium		common	5.91	1.06	1.31e-07
Proteobacteria	Sphingomonadales	Sphingomonadaceae	Sphingopyxis		common	6.16	0.74	7.45e-16
Proteobacteria	Sphingomonadales	Sphingomonadaceae	Sphingorhabdus		common	-5.02	1.48	0.00236
Proteobacteria	Sphingomonadales	Sphingomonadaceae			common	-7.21	0.6	9.44e-32
Verrucomicrobiota	Verrucomicrobiales	Akkermansiaceae	Akkermansia		common	9.23	1.19	5.74e-14
Verrucomicrobiota	Verrucomicrobiales	Akkermansiaceae	Akkermansia		common	9.11	1.31	2.3e-11
Verrucomicrobiota	Verrucomicrobiales	Rubritaleaceae	Luteolibacter		common	-10.38	0.41	1.61e-138
Verrucomicrobiota	Verrucomicrobiales	Rubritaleaceae	Luteolibacter		common	-12.46	0.59	8.98e-98
Verrucomicrobiota	Verrucomicrobiales	Verrucomicrobiaceae	Prosthecobacter		common	4.6	1.66	0.0173
Each line describes a phylotype differentially abundant in the microbiota of overwintering newts compared to newts in the first aquatic phase. Phylotypes that were specifically differentially abundant in the microbiota of palmate newts (unique; n = 64) and that which also differed in abundance in alpine newts (common; n = 127) are presented separately (Variation specificity). Bd-inhibitory taxa a…

## Sheet: Table S9
Supplementary Table 9. Significant log2 fold changes in abundance of bacterial phylotypes in the skin microbiota of captive alpine newts over the phase-shift from the overwintering period to the second aquatic phase.
Phylum	Order	Family	Genus	Bd-inhibition	Variation specificity	Log2 fold change	SE	p-value
Actinobacteriota	Corynebacteriales	Nocardiaceae	Rhodococcus		unique	-5.17	2.15	0.0269
Actinobacteriota	Micrococcales	Microbacteriaceae			unique	-4.49	1.73	0.0165
Bacteroidota	Bacteroidales	Rikenellaceae	Mucinivorans		unique	-4.14	1.83	0.0374
Bacteroidota	Cytophagales	Spirosomaceae	Dyadobacter		unique	-23.88	2.45	1.08e-21
Bacteroidota	Cytophagales	Spirosomaceae	Dyadobacter		unique	-26.86	2.06	5.65e-38
Bacteroidota	Cytophagales	Spirosomaceae	Emticicia		unique	-3.37	1.3	0.0165
Bacteroidota	Flavobacteriales	Crocinitomicaceae	Fluviicola		unique	-5.89	1.48	0.000184
Bacteroidota	Flavobacteriales	Flavobacteriaceae	Flavobacterium		unique	-2.59	0.82	0.00325
Bacteroidota	Flavobacteriales	Flavobacteriaceae	Flavobacterium		unique	-22.57	1.42	1.14e-55
Bacteroidota	Flavobacteriales	Flavobacteriaceae	Flavobacterium		unique	-28.58	1.66	2.6e-65
Bacteroidota	Sphingobacteriales	Sphingobacteriaceae	Pedobacter		unique	-21.52	1.43	5.07e-50
Bacteroidota	Sphingobacteriales	Sphingobacteriaceae	Pedobacter	+	unique	-23.3	2.75	1.08e-16
Bacteroidota	Sphingobacteriales	Sphingobacteriaceae	Pedobacter	+	unique	-24.01	1.9	1.15e-35
Bdellovibrionota	Bacteriovoracales	Bacteriovoracaceae	Peredibacter		unique	3.04	1.31	0.0323
Desulfobacterota	Desulfovibrionales	Desulfovibrionaceae	Desulfovibrio		unique	-3.67	1.51	0.0262
Firmicutes	Clostridiales	Clostridiaceae	Clostridium		unique	-6.58	2.37	0.0099
Firmicutes	Mycoplasmatales	Mycoplasmataceae	Mycoplasma		unique	-3.99	1.65	0.0263
Myxococcota	Myxococcales	Myxococcaceae	P3OB-42		unique	3.67	1.53	0.0274
Myxococcota	Polyangiales	Polyangiaceae			unique	13.01	1.07	2.73e-33
Patescibacteria	Saccharimonadales	LWQ8	LWQ8		unique	-5.26	1.13	9.72e-06
Planctomycetota	OM190	OM190	OM190		unique	6.2	1.75	0.000947
Proteobacteria	Alteromonadales	Alteromonadaceae	Rheinheimera		unique	-26.95	1.26	1.36e-99
Proteobacteria	Burkholderiales	Alcaligenaceae	Advenella		unique	-6.27	1.29	3.66e-06
Proteobacteria	Burkholderiales	Alcaligenaceae	Verticiella		unique	-24.7	1.54	5e-57
Proteobacteria	Burkholderiales	Comamonadaceae	Hydrogenophaga		unique	-23.05	2.16	8.97e-26
Proteobacteria	Burkholderiales	Comamonadaceae			unique	3.4	0.8	6.06e-05
Proteobacteria	Burkholderiales	Oxalobacteraceae	Noviherbaspirillum		unique	26.21	2.01	8.69e-38
Proteobacteria	Burkholderiales	Oxalobacteraceae	Noviherbaspirillum		unique	-4.42	1.37	0.00259
Proteobacteria	Caulobacterales	Caulobacteraceae	Brevundimonas		unique	-5.22	1.69	0.00403
Proteobacteria	Caulobacterales	Hyphomonadaceae	SWB02		unique	4.82	1.71	0.00876
Proteobacteria	Cellvibrionales	Cellvibrionaceae	Cellvibrio		unique	4.95	1.3	0.000377
Proteobacteria	Pseudomonadales	Pseudomonadaceae	Pseudomonas		unique	-24.17	2.34	3.09e-24
Proteobacteria	Rhizobiales	Devosiaceae	Devosia		unique	-3.52	1.3	0.0122
Proteobacteria	Rhizobiales	Devosiaceae	Devosia		unique	-4.29	1.95	0.0433
Proteobacteria	Rhizobiales	Devosiaceae	Devosia		unique	-4.98	1.76	0.00869
Proteobacteria	Rhizobiales	Hyphomicrobiaceae	Hyphomicrobium		unique	5.9	1.56	0.000413
Proteobacteria	Rhizobiales	Hyphomicrobiaceae	Hyphomicrobium		unique	-2.82	0.99	0.00864
Proteobacteria	Rhizobiales	Rhizobiaceae	Rhizobium		unique	-2.35	0.8	0.00643
Proteobacteria	Rhizobiales	Rhizobiaceae	Rhizobium		unique	-5.76	1.98	0.00692
Proteobacteria	Rhizobiales	Rhizobiaceae	Rhizobium		unique	-23.7	2	1.22e-31
Proteobacteria	Rhodobacterales	Rhodobacteraceae			unique	-23.6	2.31	7.37e-24
Proteobacteria	Rhodospirillales				unique	-4.96	1.76	0.00911
Proteobacteria	Sphingomonadales	Sphingomonadaceae	Novosphingobium		unique	-4.02	1.88	0.0485
Proteobacteria	Sphingomonadales	Sphingomonadaceae	Sphingorhabdus		unique	4.34	1.86	0.0316
Proteobacteria	Sphingomonadales	Sphingomonadaceae			unique	5.46	1.01	1.93e-07
Proteobacteria	Xanthomonadales	Xanthomonadaceae	Luteimonas		unique	-4.46	1.17	0.000377
Proteobacteria	Xanthomonadales	Xanthomonadaceae	Stenotrophomonas	+	unique	-4.24	1.92	0.0419
Actinobacteriota	Corynebacteriales	Nocardiaceae	Rhodococcus		common	-9.13	0.85	4.5e-26
Actinobacteriota	Micrococcales	Microbacteriaceae	Galbitalea		common	-7.1	0.99	2.77e-12
Actinobacteriota	Micrococcales	Microbacteriaceae	Parafrigoribacterium		common	-25.63	2.43	2.38e-25
Actinobacteriota	Micrococcales	Micrococcaceae	Pseudarthrobacter		common	-25.96	1.23	3.29e-97
Bacteroidota	Bacteroidales	Bacteroidaceae	Bacteroides		common	-5.57	1.65	0.00157
Bacteroidota	Bacteroidales	Bacteroidaceae	Bacteroides		common	-7.5	1.55	3.87e-06
Bacteroidota	Chitinophagales	Chitinophagaceae	Edaphobaculum		common	-3.13	0.97	0.00259
Bacteroidota	Chitinophagales	Chitinophagaceae	Rurimicrobium		common	-4.4	0.77	4.24e-08
Bacteroidota	Chitinophagales	Chitinophagaceae	Sediminibacterium		common	3.25	1.47	0.0419
Bacteroidota	Cytophagales	Cytophagaceae	Siphonobacter		common	5.54	2.09	0.014
Bacteroidota	Cytophagales	Spirosomaceae	Emticicia		common	-3.68	1.23	0.00534
Bacteroidota	Flavobacteriales	Crocinitomicaceae	Fluviicola		common	-2.32	0.94	0.0235
Bacteroidota	Flavobacteriales	Flavobacteriaceae	Flavobacterium		common	-4.04	1.28	0.00324
Bacteroidota	Flavobacteriales	Flavobacteriaceae	Flavobacterium		common	-6.46	1	3.09e-10
Bacteroidota	Flavobacteriales	Flavobacteriaceae	Flavobacterium		common	-11.88	0.64	8.49e-76
Bacteroidota	Flavobacteriales	Flavobacteriaceae	Flavobacterium		common	-25.04	2.83	4.61e-18
Bacteroidota	Flavobacteriales	Weeksellaceae	Chryseobacterium		common	-29.34	0.97	2.73e-199
Bacteroidota	Sphingobacteriales	Sphingobacteriaceae	Pedobacter	+	common	-8.31	1.4	9.58e-09
Bacteroidota	Sphingobacteriales	Sphingobacteriaceae	Pedobacter	+	common	-10.38	0.59	9.64e-69
Bacteroidota	Sphingobacteriales	Sphingobacteriaceae	Pedobacter	+	common	-26.39	1.11	2.01e-122
Bacteroidota	Sphingobacteriales	Sphingobacteriaceae	Pedobacter	+	common	-28.42	1.04	3.66e-161
Bdellovibrionota	Bacteriovoracales	Bacteriovoracaceae	Peredibacter		common	-6.94	1.02	4.82e-11
Chloroflexi	Caldilineales	Caldilineaceae			common	5.66	1.58	0.000825
Cyanobacteria	Cyanobacteriales	Xenococcaceae			common	5.47	1.45	0.000419
Firmicutes	Veillonellales				common	-5.22	1.46	0.000859
Myxococcota	Blfdi19	Blfdi19	Blfdi19		common	5.54	1.49	0.00053
Myxococcota	Polyangiales	Polyangiaceae	Pajaroellobacter		common	12.32	1.03	2.26e-32
Patescibacteria	Candidatus	Candidatus	Candidatus		common	-9.73	0.75	1.42e-37
Proteobacteria	Aeromonadales	Aeromonadaceae	Aeromonas	+	common	-6.99	2.02	0.00118
Proteobacteria	Alteromonadales	Alteromonadaceae	Rheinheimera	+	common	-3.17	0.85	0.000458
Proteobacteria	Burkholderiales	Chromobacteriaceae			common	-4.96	1.04	6.12e-06
Proteobacteria	Burkholderiales	Comamonadaceae	Hydrogenophaga		common	-4.14	1.49	0.00985
Proteobacteria	Burkholderiales	Comamonadaceae	Pelomonas		common	-6	1.48	0.000136
Proteobacteria	Burkholderiales	Comamonadaceae	Polaromonas		common	-5.42	1.86	0.00692
Proteobacteria	Burkholderiales	Comamonadaceae	Variovorax		common	-25.39	1.45	9.99e-68
Proteobacteria	Burkholderiales	Comamonadaceae			common	9.75	1.16	2.47e-16
Proteobacteria	Burkholderiales	Comamonadaceae			common	5.02	0.34	2.99e-47
Proteobacteria	Burkholderiales	Comamonadaceae		+	common	4.54	1.38	0.0022
Proteobacteria	Burkholderiales	Comamonadaceae			common	3.07	0.66	1.08e-05
Proteobacteria	Burkholderiales	Comamonadaceae			common	-5.38	1.13	5.42e-06
Proteobacteria	Burkholderiales	Nitrosomonadaceae	Nitrosospira		common	5.19	1.87	0.00985
Proteobacteria	Burkholderiales	Oxalobacteraceae	Janthinobacterium		common	-24.53	1.66	1.83e-48
Proteobacteria	Burkholderiales	Oxalobacteraceae	Massilia		common	-3.02	1.01	0.00574
Proteobacteria	Burkholderiales	Oxalobacteraceae	Noviherbaspirillum		common	25.45	1.88	5.47e-41
Proteobacteria	Burkholderiales	Oxalobacteraceae	Undibacterium		common	-4.18	0.73	3.69e-08
Proteobacteria	Burkholderiales	Rhodocyclaceae	Methyloversatilis		common	2.95	0.44	6.62e-11
Proteobacteria	Caulobacterales	Caulobacteraceae	Brevundimonas		common	5.09	2.17	0.031
Proteobacteria	Caulobacterales	Caulobacteraceae	Brevundimonas		common	-4.83	0.47	3.2e-24
Proteobacteria	Caulobacterales	Caulobacteraceae	Brevundimonas		common	-6.32	0.93	3.72e-11
Proteobacteria	Caulobacterales	Caulobacteraceae	Brevundimonas		common	-9.29	0.61	2e-50
Proteobacteria	Caulobacterales	Caulobacteraceae	Caulobacter		common	-2.66	0.55	4.32e-06
Proteobacteria	Caulobacterales	Caulobacteraceae	Caulobacter		common	-2.91	0.97	0.00547
Proteobacteria	Caulobacterales	Caulobacteraceae	Caulobacter		common	-2.93	1.34	0.0451
Proteobacteria	Caulobacterales	Caulobacteraceae			common	-5.42	0.89	3.97e-09
Proteobacteria	Coxiellales	Coxiellaceae	Coxiella		common	6.24	1.77	0.000992
Proteobacteria	Enterobacterales	Erwiniaceae	Pantoea		common	-28.05	2.54	1.66e-27
Proteobacteria	Enterobacterales	Hafniaceae	Hafnia		common	-4.5	2	0.0378
Proteobacteria	Enterobacterales	Morganellaceae	Morganella		common	-4.5	1.91	0.0304
Proteobacteria	Enterobacterales	Yersiniaceae	Yersinia		common	-7.2	2.07	0.00116
Proteobacteria	Enterobacterales	Yersiniaceae	Yersinia	+	common	-25.05	1.7	4.07e-48
Proteobacteria	Legionellales	Legionellaceae	Legionella		common	-3.52	0.97	0.000684
Proteobacteria	Legionellales	Legionellaceae	Legionella		common	-7.77	2.05	0.000398
Proteobacteria	Micavibrionales				common	-4.38	1.29	0.00157
Proteobacteria	Oceanospirillales	Halomonadaceae	HdN1		common	5.88	1.66	0.000918
Proteobacteria	Pseudomonadales	Moraxellaceae	Perlucidibaca		common	-8.57	0.98	1.1e-17
Proteobacteria	Pseudomonadales	Pseudomonadaceae	Pseudomonas		common	-1.87	0.68	0.0103
Proteobacteria	Pseudomonadales	Pseudomonadaceae	Pseudomonas		common	-4.47	0.59	1.2e-13
Proteobacteria	Pseudomonadales	Pseudomonadaceae	Pseudomonas		common	-5.99	0.91	2.13e-10
Proteobacteria	Pseudomonadales	Pseudomonadaceae	Pseudomonas		common	-7.73	1.13	3.66e-11
Proteobacteria	Pseudomonadales	Pseudomonadaceae	Pseudomonas		common	-9.33	0.56	6.41e-61
Proteobacteria	Pseudomonadales	Pseudomonadaceae	Pseudomonas		common	-9.96	0.81	3.38e-34
Proteobacteria	Pseudomonadales	Pseudomonadaceae	Pseudomonas		common	-11.57	0.56	8e-95
Proteobacteria	Pseudomonadales	Pseudomonadaceae	Pseudomonas		common	-23.5	2.18	3.22e-26
Proteobacteria	Reyranellales	Reyranellaceae	Reyranella		common	3.85	1.63	0.0304
Proteobacteria	Rhizobiales	Beijerinckiaceae	Bosea		common	-1.16	0.5	0.0313
Proteobacteria	Rhizobiales	Rhizobiaceae	Rhizobium		common	-9.41	0.47	7.65e-88
Proteobacteria	Rhizobiales	Rhizobiaceae	Rhizobium	+	common	-10.51	0.64	3.74e-59
Proteobacteria	Rhizobiales	Xanthobacteraceae			common	-2.65	0.71	0.000472
Proteobacteria	Rhodobacterales	Rhodobacteraceae	Rhodobacter		common	6.57	1.85	0.000918
Proteobacteria	Rhodobacterales	Rhodobacteraceae	Rhodobacter		common	4.83	0.93	7.67e-07
Proteobacteria	Rhodobacterales	Rhodobacteraceae	Rhodobacter		common	-9.52	0.5	6.44e-78
Proteobacteria	Rickettsiales	Rickettsiaceae	uncultured		common	-4.52	0.87	7.67e-07
Proteobacteria	Salinisphaerales	Solimonadaceae	Nevskia		common	7.32	1.07	3.12e-11
Proteobacteria	Salinisphaerales	Solimonadaceae	Nevskia		common	4.02	0.31	5.5e-37
Proteobacteria	Salinisphaerales	Solimonadaceae	Nevskia		common	-2.76	0.8	0.00133
Proteobacteria	Salinisphaerales	Solimonadaceae	Nevskia		common	-8.6	0.82	8.18e-25
Proteobacteria	Salinisphaerales	Solimonadaceae	Panacagrimonas		common	4.15	0.73	4.73e-08
Proteobacteria	Sphingomonadales	Sphingomonadaceae	Novosphingobium		common	-7.06	0.54	8.7e-38
Proteobacteria	Sphingomonadales	Sphingomonadaceae	Sphingobium		common	-7.71	0.69	1.92e-28
Proteobacteria	Sphingomonadales	Sphingomonadaceae	Sphingopyxis		common	-2.96	0.93	0.0031
Proteobacteria	Sphingomonadales	Sphingomonadaceae	Sphingopyxis		common	-3.75	0.69	1.45e-07
Proteobacteria	Sphingomonadales	Sphingomonadaceae	Sphingorhabdus		common	5.67	1.12	1.37e-06
Proteobacteria	Sphingomonadales	Sphingomonadaceae			common	4.51	1.37	0.00208
Proteobacteria	Xanthomonadales	Xanthomonadaceae	Pseudoxanthomonas		common	5.6	1.53	0.000639
Verrucomicrobiota	Pedosphaerales	Pedosphaeraceae	Pedosphaeraceae		common	5.2	1.43	0.000691
Verrucomicrobiota	Verrucomicrobiales	Akkermansiaceae	Akkermansia		common	-12.42	1.16	6.57e-26
Verrucomicrobiota	Verrucomicrobiales	Akkermansiaceae	Akkermansia		common	-24.05	1.66	8.14e-47
Each line describes a phylotype differentially abundant in the microbiota of aquatic newts compared to overwintering newts. Phylotypes that were specifically differentially abundant in the microbiota of alpine newts (unique; n = 47) and that which also differed in abundance in alpine newts (common; n = 97) are presented separately (Variation specificity). Bd-inhibitory taxa are indicated by a "+"…

## Sheet: Table S10
Supplementary Table 10. Significant log2 fold changes in abundance of bacterial phylotypes in the skin microbiota of captive palmate newts over the phase-shift from the overwintering period to the second aquatic phase.
Phylum	Order	Family	Genus	Bd-inhibition	Variation specificity	Log2 fold change	SE	p-value
Actinobacteriota	Corynebacteriales	Corynebacteriaceae	Corynebacterium		unique	5.63	1.93	0.00639
Actinobacteriota	Corynebacteriales	Nocardiaceae	Rhodococcus		unique	-5.32	1.26	6.17e-05
Actinobacteriota	Frankiales	Frankiales	Frankiales	+	unique	-5.72	1.54	0.000454
Actinobacteriota	Micrococcales	Microbacteriaceae			unique	-5.03	1.62	0.00356
Bacteroidota	Bacteroidales	Rikenellaceae	Mucinivorans		unique	-5.34	1.63	0.00216
Bacteroidota	Bacteroidales	Tannerellaceae	Macellibacteroides		unique	-5.14	1.78	0.00688
Bacteroidota	Bacteroidales	Tannerellaceae	Parabacteroides		unique	-4.63	2.02	0.0312
Bacteroidota	Chitinophagales	Chitinophagaceae	Sediminibacterium		unique	25.33	1.71	2.64e-48
Bacteroidota	Cytophagales	Cytophagaceae	Siphonobacter		unique	4.79	2.02	0.0275
Bacteroidota	Flavobacteriales	Flavobacteriaceae	Flavobacterium		unique	-23.31	2.9	3.43e-15
Bacteroidota	Flavobacteriales	Flavobacteriaceae	Flavobacterium		unique	-8.63	1.38	1.33e-09
Bacteroidota	Flavobacteriales	Flavobacteriaceae	Flavobacterium		unique	3.17	0.71	1.96e-05
Bacteroidota	Sphingobacteriales	Sphingobacteriaceae	Pedobacter	+	unique	-28.57	2.23	1.52e-36
Cyanobacteria	Cyanobacteriales	Microcystaceae	Chalicogloea		unique	2.71	1.2	0.035
Desulfobacterota	Desulfovibrionales	Desulfovibrionaceae	Desulfovibrio		unique	-5.71	1.73	0.00192
Desulfobacterota	Desulfovibrionales	Desulfovibrionaceae			unique	-4.23	1.5	0.00822
Firmicutes	Erysipelotrichales	Erysipelotrichaceae	Faecalitalea		unique	-20.02	1.88	1.24e-25
Firmicutes	Paenibacillales	Paenibacillaceae	Paenibacillus	+	unique	-4.53	1.52	0.00541
Firmicutes	Veillonellales	Sporomusaceae	Anaerosinus		unique	-7.3	1.89	0.000262
Fusobacteriota	Fusobacteriales	Fusobacteriaceae	Cetobacterium		unique	-4.33	0.92	6.45e-06
Planctomycetota	Gemmatales	Gemmataceae	Gemmata		unique	5.16	1.79	0.00687
Planctomycetota	Phycisphaerales	Phycisphaeraceae	SM1A02		unique	5.9	1.28	1.16e-05
Planctomycetota	Planctomycetales				unique	25.11	1.96	1.14e-36
Proteobacteria	Burkholderiales	Burkholderiaceae	Limnobacter		unique	3.37	1.25	0.0111
Proteobacteria	Burkholderiales	Burkholderiaceae	Limnobacter		unique	5.52	1.1	1.48e-06
Proteobacteria	Burkholderiales	Comamonadaceae	Diaphorobacter	+	unique	-3.71	1.7	0.0408
Proteobacteria	Burkholderiales	Comamonadaceae	Variovorax		unique	6.71	2.39	0.00841
Proteobacteria	Burkholderiales	Comamonadaceae			unique	-24.78	2.15	6.11e-30
Proteobacteria	Burkholderiales	Comamonadaceae			unique	-23.73	2.32	1.12e-23
Proteobacteria	Burkholderiales	Comamonadaceae			unique	-3.68	1.42	0.0155
Proteobacteria	Burkholderiales	Comamonadaceae			unique	-0.97	0.4	0.0232
Proteobacteria	Burkholderiales	Comamonadaceae			unique	5.68	2.33	0.0229
Proteobacteria	Burkholderiales	Comamonadaceae		+	unique	7.98	0.79	4.58e-23
Proteobacteria	Burkholderiales	Methylophilaceae	Methylotenera		unique	3.36	0.62	1.71e-07
Proteobacteria	Burkholderiales	Sutterellaceae			unique	-23.54	1.74	1.47e-40
Proteobacteria					unique	-25.67	1.22	1.96e-96
Proteobacteria	Diplorickettsiales	Diplorickettsiaceae			unique	5.69	1.79	0.00297
Proteobacteria	Legionellales	Legionellaceae	Legionella		unique	-3.77	1	0.000393
Proteobacteria	Micavibrionales				unique	-3.99	1.47	0.0105
Proteobacteria	Pseudomonadales	Pseudomonadaceae	Pseudomonas		unique	-29	1.03	1.97e-170
Proteobacteria	Pseudomonadales	Pseudomonadaceae	Pseudomonas		unique	-22.75	2.41	1.93e-20
Proteobacteria	Pseudomonadales	Pseudomonadaceae	Pseudomonas		unique	-4.69	2.12	0.0386
Proteobacteria	Rhizobiales	Devosiaceae	Devosia		unique	2.68	0.75	0.000691
Proteobacteria	Rhizobiales	Hyphomicrobiaceae	Hyphomicrobium		unique	5.6	1.36	9.58e-05
Proteobacteria	Rhizobiales	Rhizobiaceae	Rhizobium	+	unique	-6.52	1.23	3.19e-07
Proteobacteria	Rhizobiales	Rhizobiaceae	Rhizobium		unique	-4.98	1.68	0.00544
Proteobacteria	Rhizobiales	Xanthobacteraceae	Bradyrhizobium		unique	-7.04	1.01	1.14e-11
Proteobacteria	Rhodobacterales	Rhodobacteraceae	Paracoccus		unique	-4.87	1.54	0.00309
Proteobacteria	Rhodobacterales	Rhodobacteraceae			unique	-5.6	0.87	5.01e-10
Proteobacteria	Rhodospirillales				unique	-5.73	1.55	0.000473
Proteobacteria	Rickettsiales	Rickettsiaceae			unique	5.05	1.58	0.00281
Proteobacteria	Rickettsiales	Rickettsiaceae			unique	6.27	1.46	4.71e-05
Proteobacteria	Rickettsiales	SM2D12	SM2D12		unique	-4.4	1.9	0.0309
Proteobacteria	Salinisphaerales	Solimonadaceae	Nevskia		unique	3.32	1.07	0.00356
Proteobacteria	Sphingomonadales	Sphingomonadaceae	Novosphingobium		unique	-3.23	0.75	4.11e-05
Proteobacteria	Sphingomonadales	Sphingomonadaceae	Sphingorhabdus		unique	25.47	1.48	1.24e-64
Verrucomicrobiota	Verrucomicrobiales	Akkermansiaceae	Akkermansia		unique	-5.58	1.07	5.31e-07
Verrucomicrobiota	Verrucomicrobiales	Akkermansiaceae	Akkermansia		unique	-5.4	1.87	0.00684
Verrucomicrobiota	Verrucomicrobiales	Rubritaleaceae	Luteolibacter		unique	8.86	0.64	2.49e-42
Actinobacteriota	Corynebacteriales	Nocardiaceae	Rhodococcus		common	-8.47	0.77	5.43e-27
Actinobacteriota	Micrococcales	Microbacteriaceae	Galbitalea		common	-25.33	1.5	3.26e-62
Actinobacteriota	Micrococcales	Microbacteriaceae	Parafrigoribacterium		common	-10.61	1.29	7.39e-16
Actinobacteriota	Micrococcales	Micrococcaceae	Pseudarthrobacter		common	-5.13	1.5	0.00134
Bacteroidota	Bacteroidales	Bacteroidaceae	Bacteroides		common	-8.05	1.78	1.54e-05
Bacteroidota	Bacteroidales	Bacteroidaceae	Bacteroides		common	-5.75	0.94	3.23e-09
Bacteroidota	Chitinophagales	Chitinophagaceae	Edaphobaculum		common	-5.66	0.63	8.43e-19
Bacteroidota	Chitinophagales	Chitinophagaceae	Rurimicrobium		common	-4.34	1.54	0.00848
Bacteroidota	Chitinophagales	Chitinophagaceae	Sediminibacterium		common	5.12	2.06	0.0206
Bacteroidota	Cytophagales	Cytophagaceae	Siphonobacter		common	5.94	1.99	0.00514
Bacteroidota	Cytophagales	Spirosomaceae	Emticicia		common	-3.96	1.24	0.00281
Bacteroidota	Flavobacteriales	Crocinitomicaceae	Fluviicola		common	-2.76	0.72	0.000257
Bacteroidota	Flavobacteriales	Flavobacteriaceae	Flavobacterium		common	-12.13	1.02	1.61e-31
Bacteroidota	Flavobacteriales	Flavobacteriaceae	Flavobacterium		common	-9.61	1.14	1.42e-16
Bacteroidota	Flavobacteriales	Flavobacteriaceae	Flavobacterium		common	-4.91	0.79	1.51e-09
Bacteroidota	Flavobacteriales	Flavobacteriaceae	Flavobacterium		common	-4.38	1.07	9.83e-05
Bacteroidota	Flavobacteriales	Weeksellaceae	Chryseobacterium		common	-7.13	1.7	7.15e-05
Bacteroidota	Sphingobacteriales	Sphingobacteriaceae	Pedobacter	+	common	-23.89	1.68	1.26e-44
Bacteroidota	Sphingobacteriales	Sphingobacteriaceae	Pedobacter	+	common	-9.42	0.6	6.28e-54
Bacteroidota	Sphingobacteriales	Sphingobacteriaceae	Pedobacter	+	common	-8.85	1.33	1.08e-10
Bacteroidota	Sphingobacteriales	Sphingobacteriaceae	Pedobacter	+	common	-5.87	1.59	0.000473
Bdellovibrionota	Bacteriovoracales	Bacteriovoracaceae	Peredibacter		common	-5.86	1.19	2.24e-06
Chloroflexi	Caldilineales	Caldilineaceae			common	4.05	1.09	0.000463
Cyanobacteria	Cyanobacteriales	Xenococcaceae			common	6.91	1.45	4.77e-06
Firmicutes	Veillonellales				common	-4.52	1.82	0.0209
Myxococcota	Blfdi19	Blfdi19	Blfdi19		common	3.41	1.56	0.0417
Myxococcota	Polyangiales	Polyangiaceae	Pajaroellobacter		common	8.2	1.02	2.69e-15
Patescibacteria	Candidatus	Candidatus	Candidatus		common	-10.62	0.85	9.1e-35
Proteobacteria	Aeromonadales	Aeromonadaceae	Aeromonas	+	common	-7.38	1.25	1.29e-08
Proteobacteria	Alteromonadales	Alteromonadaceae	Rheinheimera	+	common	-4.08	0.78	4.45e-07
Proteobacteria	Burkholderiales	Chromobacteriaceae			common	-4.5	0.72	1.33e-09
Proteobacteria	Burkholderiales	Comamonadaceae	Hydrogenophaga		common	-8.16	0.7	1e-30
Proteobacteria	Burkholderiales	Comamonadaceae	Pelomonas		common	-3.2	1.38	0.0301
Proteobacteria	Burkholderiales	Comamonadaceae	Polaromonas		common	-22.03	1.64	7.07e-40
Proteobacteria	Burkholderiales	Comamonadaceae	Variovorax		common	-22.68	2.05	1.59e-27
Proteobacteria	Burkholderiales	Comamonadaceae			common	-2.82	1.07	0.0131
Proteobacteria	Burkholderiales	Comamonadaceae			common	3.02	0.73	8.59e-05
Proteobacteria	Burkholderiales	Comamonadaceae			common	3.36	0.37	1.93e-19
Proteobacteria	Burkholderiales	Comamonadaceae		+	common	3.44	1.48	0.03
Proteobacteria	Burkholderiales	Comamonadaceae			common	10.67	0.72	1.75e-48
Proteobacteria	Burkholderiales	Nitrosomonadaceae	Nitrosospira		common	5.1	1.85	0.0098
Proteobacteria	Burkholderiales	Oxalobacteraceae	Janthinobacterium		common	-23.44	2.51	4.72e-20
Proteobacteria	Burkholderiales	Oxalobacteraceae	Massilia		common	-2.29	0.98	0.0293
Proteobacteria	Burkholderiales	Oxalobacteraceae	Noviherbaspirillum		common	24.74	2.24	1.59e-27
Proteobacteria	Burkholderiales	Oxalobacteraceae	Undibacterium		common	-2.77	0.89	0.0036
Proteobacteria	Burkholderiales	Rhodocyclaceae	Methyloversatilis		common	1.75	0.57	0.00389
Proteobacteria	Caulobacterales	Caulobacteraceae	Brevundimonas		common	-10.59	1.05	3.75e-23
Proteobacteria	Caulobacterales	Caulobacteraceae	Brevundimonas		common	-7.76	0.64	3.81e-33
Proteobacteria	Caulobacterales	Caulobacteraceae	Brevundimonas		common	-4.47	0.52	5.41e-17
Proteobacteria	Caulobacterales	Caulobacteraceae	Brevundimonas		common	5.36	1.95	0.01
Proteobacteria	Caulobacterales	Caulobacteraceae	Caulobacter		common	-3.72	1.62	0.0312
Proteobacteria	Caulobacterales	Caulobacteraceae	Caulobacter		common	-2.79	0.71	0.000211
Proteobacteria	Caulobacterales	Caulobacteraceae	Caulobacter		common	-2.52	0.65	0.000253
Proteobacteria	Caulobacterales	Caulobacteraceae			common	-5.16	0.81	8.06e-10
Proteobacteria	Coxiellales	Coxiellaceae	Coxiella		common	4.73	1.71	0.0098
Proteobacteria	Enterobacterales	Erwiniaceae	Pantoea		common	-23.47	2.9	2.34e-15
Proteobacteria	Enterobacterales	Hafniaceae	Hafnia		common	-7.09	0.79	1.53e-18
Proteobacteria	Enterobacterales	Morganellaceae	Morganella		common	-4.84	1.97	0.0222
Proteobacteria	Enterobacterales	Yersiniaceae	Yersinia		common	-6.46	0.98	1.37e-10
Proteobacteria	Enterobacterales	Yersiniaceae	Yersinia	+	common	-6.15	1.56	0.000202
Proteobacteria	Legionellales	Legionellaceae	Legionella		common	-24.71	1.96	2.31e-35
Proteobacteria	Legionellales	Legionellaceae	Legionella		common	-4.32	1.45	0.00541
Proteobacteria	Micavibrionales				common	-4.39	1.19	0.000473
Proteobacteria	Oceanospirillales	Halomonadaceae	HdN1		common	5.7	1.97	0.00687
Proteobacteria	Pseudomonadales	Moraxellaceae	Perlucidibaca		common	-6.42	1.13	4.63e-08
Proteobacteria	Pseudomonadales	Pseudomonadaceae	Pseudomonas		common	-24.91	2.9	3.65e-17
Proteobacteria	Pseudomonadales	Pseudomonadaceae	Pseudomonas		common	-23.58	2.19	2.89e-26
Proteobacteria	Pseudomonadales	Pseudomonadaceae	Pseudomonas		common	-20.51	2.08	3.11e-22
Proteobacteria	Pseudomonadales	Pseudomonadaceae	Pseudomonas		common	-9.81	0.55	2.88e-69
Proteobacteria	Pseudomonadales	Pseudomonadaceae	Pseudomonas		common	-8.1	0.57	3.21e-45
Proteobacteria	Pseudomonadales	Pseudomonadaceae	Pseudomonas		common	-4.52	0.52	2.99e-17
Proteobacteria	Pseudomonadales	Pseudomonadaceae	Pseudomonas		common	-4.37	0.87	1.53e-06
Proteobacteria	Pseudomonadales	Pseudomonadaceae	Pseudomonas		common	-3.49	0.63	9.77e-08
Proteobacteria	Reyranellales	Reyranellaceae	Reyranella		common	5.3	1.77	0.00514
Proteobacteria	Rhizobiales	Beijerinckiaceae	Bosea		common	-1.43	0.68	0.0486
Proteobacteria	Rhizobiales	Rhizobiaceae	Rhizobium		common	-9.51	0.66	4.49e-46
Proteobacteria	Rhizobiales	Rhizobiaceae	Rhizobium	+	common	-9.25	0.92	5.56e-23
Proteobacteria	Rhizobiales	Xanthobacteraceae			common	-3	0.84	0.000797
Proteobacteria	Rhodobacterales	Rhodobacteraceae	Rhodobacter		common	-9.55	0.48	1.59e-84
Proteobacteria	Rhodobacterales	Rhodobacteraceae	Rhodobacter		common	6.09	0.82	5.94e-13
Proteobacteria	Rhodobacterales	Rhodobacteraceae	Rhodobacter		common	26.42	1.51	1.31e-66
Proteobacteria	Rickettsiales	Rickettsiaceae			common	-7.35	0.73	8e-23
Proteobacteria	Salinisphaerales	Solimonadaceae	Nevskia		common	-8.77	0.94	5.92e-20
Proteobacteria	Salinisphaerales	Solimonadaceae	Nevskia		common	-4.31	0.76	4.01e-08
Proteobacteria	Salinisphaerales	Solimonadaceae	Nevskia		common	4.35	0.33	5.91e-38
Proteobacteria	Salinisphaerales	Solimonadaceae	Nevskia		common	10.57	0.59	2.57e-69
Proteobacteria	Salinisphaerales	Solimonadaceae	Panacagrimonas		common	6.1	0.73	2.37e-16
Proteobacteria	Sphingomonadales	Sphingomonadaceae	Novosphingobium		common	-7.15	0.52	5.87e-42
Proteobacteria	Sphingomonadales	Sphingomonadaceae	Sphingobium		common	-6.09	1.07	4.63e-08
Proteobacteria	Sphingomonadales	Sphingomonadaceae	Sphingopyxis		common	-3.62	0.69	5.56e-07
Proteobacteria	Sphingomonadales	Sphingomonadaceae	Sphingopyxis		common	-3	1.23	0.0228
Proteobacteria	Sphingomonadales	Sphingomonadaceae	Sphingorhabdus		common	6.24	1.16	2.16e-07
Proteobacteria	Sphingomonadales	Sphingomonadaceae			common	4.76	1.29	0.000473
Proteobacteria	Xanthomonadales	Xanthomonadaceae	Pseudoxanthomonas		common	5.02	1.84	0.0104
Verrucomicrobiota	Pedosphaerales	Pedosphaeraceae	Pedosphaeraceae		common	4.33	1.88	0.031
Verrucomicrobiota	Verrucomicrobiales	Akkermansiaceae	Akkermansia		common	-11.78	1.22	2.12e-21
Verrucomicrobiota	Verrucomicrobiales	Akkermansiaceae	Akkermansia		common	-6.83	1.37	1.88e-06
Each line describes a phylotype differentially abundant in the microbiota of aquatic newts compared to overwintering newts. Phylotypes that were specifically differentially abundant in the microbiota of palmate newts (unique; n = 59) and that which also differed in abundance in alpine newts (common; n = 97) are presented separately (Variation specificity). Bd-inhibitory taxa are indicated by a "+…

[truncated: 2 more sheets: Table S11, Table S12]
